# Supplementary material for: SVA Regulation of Transposable Element Clustered Transcription within the Major Histocompatibility Complex Genomic Class II Region of the Parkinson’s Progression Markers Initiative
Source: Genes (Basel). 2024 Sep 9;15(9):1185. doi: 10.3390/genes15091185 (PMC11431313; doi:10.3390/genes15091185)
Supplement: Supplementary file 1 [file genes-15-01185-s001.zip]

Archive with 6 entries (6 files):
- Figure S1.pdf
- Figure S2.pdf
- TS1. SVA reg MHCII gene expression.xlsx
- TS2. NR_SVA_RE MHC-II.xlsx
- TS3. MHC-II SVA RE TX Reg.xlsx
- TS4. RE cluster + DNase marker.xlsx
