# Supplementary material for: SVA Regulation of Transposable Element Clustered Transcription within the Major Histocompatibility Complex Genomic Class II Region of the Parkinson’s Progression Markers Initiative
Source: Genes (Basel). 2024 Sep 9;15(9):1185. doi: 10.3390/genes15091185 (PMC11431313; doi:10.3390/genes15091185)
Supplement: Supplementary file 1 [file genes-15-01185-s001.zip › TS1. SVA reg MHCII gene expression.xlsx]

## Sheet: TS1
Table S1. MHC genes (hgnc_symbol) regulated by four SVA insertions within the MHC genomic region together with the statistic values (statistic, pvalue, FDR, beta) and chromosomal locations
SVA regulator	hgnc_symbol	external_transcript_name	statistic	pvalue	FDR	beta	geneID	chr6 start_position	chr6 end_position	entrezgene_id
NR_SVA_380	HLA-V	HLA-V-236	9.16312	1.98111e-19	6.08983e-14	98.87	ENST00000457107	29790954	29797811	352962
NR_SVA_380	novel transcript	novel transcript	5.62843	2.23825e-08	0.000182257	0.701929	ENST00000469281	30005971	30009956	NA
NR_SVA_380	HLA-C	HLA-C-201	-5.84778	6.3368e-09	6.81947e-05	-4099.9	ENST00000376228	31268749	31272130	3107
NR_SVA_380	HLA-C	HLA-C-202	-4.97809	7.3098e-07	0.00265146	-61.8731	ENST00000376237	31268749	31272130	3107
NR_SVA_380	novel transcript	novel transcript	-4.93987	8.86522e-07	0.0030681	-10.5493	ENST00000606743	31394289	31395495	NA
NR_SVA_380	MICA	MICA-210	-4.77099	2.04663e-06	0.00572755	-5.35924	ENST00000616296	31399784	31415315	100507436
NR_SVA_380	MICA	MICA-214	6.91339	7.49229e-12	3.38171e-07	12.573	ENST00000674069	31399784	31415315	100507436
NR_SVA_380	BAG6	BAG6-244	5.00468	6.38641e-07	0.000152565	12.2106	ENST00000435080	31639028	31652705	7917
NR_SVA_380	ABHD16A	ABHD16A-213	-5.30058	1.36121e-07	3.68977e-05	-3.55895	ENST00000492899	31686955	31703356	7920
NR_SVA_380	DDAH2	DDAH2-213	-5.01582	6.03417e-07	0.000144876	-24.1807	ENST00000375792	31727038	31730617	23564
NR_SVA_380	HSPA1A	HSPA1A-201	-4.8769	1.21476e-06	0.000274679	-317.673	ENST00000375651	31815543	31817946	3303
NR_SVA_380	C4A	C4A-243	6.15473	1.00816e-09	3.75908e-07	14.1223	ENST00000428956	31982057	32002681	720
NR_SVA_380	C4A	C4A-250	6.90914	7.71158e-12	3.64406e-09	21.1904	ENST00000469975	31982057	32002681	720
NR_SVA_380	C4A	C4A-251	7.56537	7.41939e-14	4.2959e-11	30.9249	ENST00000470365	31982057	32002681	720
NR_SVA_380	C4A	C4A-257	6.7402	2.39884e-11	1.07071e-08	5.34771	ENST00000491876	31982057	32002681	720
NR_SVA_380	C4B	C4B-206	4.66267	3.45271e-06	0.000707502	1.67058	ENST00000468936	32014795	32035418	721
NR_SVA_380	C4B	C4B-219	4.97474	7.43464e-07	0.000175784	0.605503	ENST00000649658	32014795	32035418	721
NR_SVA_380	TSBP1-AS1	TSBP1-AS1-204	-6.09712	1.43271e-09	5.26282e-07	-0.618253	ENST00000426643	32254640	32407763	414764
NR_SVA_380	TSBP1-AS1	TSBP1-AS1-207	-7.27182	6.2019e-13	3.32048e-10	-2.68289	ENST00000644884	32254640	32407763	414764
NR_SVA_380	TSBP1-AS1	TSBP1-AS1-215	-4.44509	9.55636e-06	0.00176002	-1.60878	ENST00000653107	32254640	32407763	414764
NR_SVA_380	HLA-DRB9	HLA-DRB9-201	4.84096	1.4517e-06	0.000323331	0.487081	ENST00000449413	32459821	32473500	NA
NR_SVA_380	HLA-DRB6	HLA-DRB6-202	-6.87244	9.88853e-12	4.6076e-09	-10.7974	ENST00000411500	32552713	32560022	3128
NR_SVA_380	HLA-DRB6	HLA-DRB6-203	32.4653	1.28257e-168	1.78538e-164	5.07633	ENST00000437183	32552713	32560022	3128
NR_SVA_380	HLA-DRB6	HLA-DRB6-201	38.4024	2.03223e-214	4.52629e-210	20.0559	ENST00000437650	32553046	32558186	NA
NR_SVA_380	HLA-DRB1	HLA-DRB1-201	14.8456	4.48186e-46	1.07336e-42	1417.21	ENST00000360004	32577902	32589848	3123
NR_SVA_380	HLA-DQA1	HLA-DQA1-201	18.0225	8.43786e-65	3.2217e-61	390.729	ENST00000343139	32628179	32647062	3117
NR_SVA_380	HLA-DQA1	HLA-DQA1-202	-8.62513	1.8903e-17	1.46867e-14	-44.5822	ENST00000374949	32628179	32647062	3117
NR_SVA_380	HLA-DQA1	HLA-DQA1-205	15.8921	5.53765e-52	1.54817e-48	237.391	ENST00000460633	32628179	32647062	3117
NR_SVA_380	HLA-DQA1	HLA-DQA1-206	11.1804	9.71173e-28	1.35191e-24	31.5223	ENST00000482745	32628179	32647062	3117
NR_SVA_380	HLA-DQA1	HLA-DQA1-207	15.9585	2.28468e-52	6.41415e-49	225.576	ENST00000496318	32628179	32647062	3117
NR_SVA_380	HLA-DQB1	HLA-DQB1-204	-4.68872	3.04759e-06	0.000633187	-10.8606	ENST00000399084	32659467	32668383	3119
NR_SVA_380	HLA-DQA2	HLA-DQA2-210	-9.31169	5.39803e-20	5.06578e-17	-78.7809	ENST00000374940	32741391	32747198	3117
NR_SVA_380	HLA-DQB2	HLA-DQB2-232	-10.8185	3.78224e-26	4.9553e-23	-19.7156	ENST00000437316	32756098	32763532	3120
NR_SVA_380	HLA-DOB	HLA-DOB-208	-6.35392	2.92393e-10	1.17058e-07	-21.7831	ENST00000475235	32812763	32820466	3112
NR_SVA_380	TAP2	TAP2-201	-8.13765	9.56459e-16	6.51462e-13	-504.245	ENST00000374897	32821833	32838739	6891
NR_SVA_380	TAP2	TAP2-202	4.67029	3.32905e-06	0.000685515	9.93245	ENST00000464100	32821833	32838739	6891
NR_SVA_380	TAP2	TAP2-204	8.82003	3.72612e-18	3.03994e-15	245.89	ENST00000652259	32821833	32838739	6891
NR_SVA_380	PSMB8	PSMB8-205	4.443	9.64815e-06	0.00177301	16.123	ENST00000650411	32840717	32844679	5696
NR_SVA_380	PSMB8-AS1	PSMB8-AS1-204	-7.99479	2.90858e-15	1.89235e-12	-38.4595	ENST00000429600	32844078	32846500	100507463
R_SVA_27	novel transcript	novel transcript	5.90289	4.58376e-09	5.31361e-05	27.3186	ENST00000647952	29849550	29885615	NA
R_SVA_27	HCP5B	HCP5B-201	5.31077	1.28881e-07	0.000704094	3.00541	ENST00000630472	29871895	29873783	352990
R_SVA_27	HCG5P7	HCG5P7	5.55387	3.40335e-08	0.000251985	19.3127	ENST00000420084	29887294	29888268	NA
R_SVA_27	HCG27AS1	HCG27AS1	7.37321	3.00384e-13	2.29523e-08	126.781	ENST00000606367	31195200	31198037	NA
R_SVA_27	HLA-C	HLA-C-202	5.75321	1.09761e-08	0.000104564	73.2743	ENST00000376237	31268749	31272130	3107
R_SVA_27	HLA-C	HLA-C-205	5.68266	1.64499e-08	0.000143517	7.49043	ENST00000466892	31268749	31272130	3107
R_SVA_27	HLA-C	HLA-C-206	4.62723	4.08744e-06	0.0095215	60.8899	ENST00000470363	31268749	31272130	3107
R_SVA_27	HLA-C	HLA-C-207	8.15444	8.38292e-16	1.24749e-10	336.49	ENST00000484378	31268749	31272130	3107
R_SVA_27	HLA-C	HLA-C-208	7.97027	3.51424e-15	4.46264e-10	148.368	ENST00000487245	31268749	31272130	3107
R_SVA_27	HLA-C	HLA-C-209	7.98163	3.21954e-15	4.12706e-10	324.18	ENST00000495835	31268749	31272130	3107
R_SVA_27	HLA-B	HLA-B-250	7.82814	1.04158e-14	1.18828e-09	260.694	ENST00000434333	31353872	31367067	3106
R_SVA_27	HLA-B	HLA-B-251	5.75777	1.06908e-08	0.000102473	42.6166	ENST00000463574	31353872	31367067	3106
R_SVA_27	HLA-B	HLA-B-252	6.94738	5.94383e-12	2.79983e-07	286.594	ENST00000474381	31353872	31367067	3106
R_SVA_27	HLA-B	HLA-B-255	4.44991	9.34765e-06	0.0172898	171.062	ENST00000498007	31353872	31367067	3106
R_SVA_27	novel transcript	novel transcript	7.70132	2.70657e-14	2.7801e-09	16.6826	ENST00000606743	31394289	31395495	NA
R_SVA_27	MICA	MICA-210	5.4055	7.71973e-08	0.00047631	6.22649	ENST00000616296	31399784	31415315	100507436
R_SVA_27	MICA	MICA-213	6.35933	2.82578e-10	5.93104e-06	6.17714	ENST00000673996	31399784	31415315	100507436
R_SVA_27	MICA	MICA-214	-4.92149	9.72264e-07	0.00328913	-9.2851	ENST00000674069	31399784	31415315	100507436
R_SVA_27	HCP5	HCP5-201	9.73927	1.15939e-21	5.2049e-16	502.305	ENST00000414046	31463170	31478936	10866
R_SVA_27	MICB-DT	MICB-DT-202	10.9719	8.10529e-27	8.08376e-21	22.6168	ENST00000665353	31479973	31494935	102725068
R_SVA_27	DDX39B	DDX39B-208	-6.41759	1.95397e-10	4.49878e-06	-35.9768	ENST00000428098	31530219	31542448	7919
R_SVA_27	DDX39B	DDX39B-209	6.90714	7.81707e-12	3.50512e-07	9.64605	ENST00000428450	31530219	31542448	7919
R_SVA_27	DDX39B	DDX39B-214	-5.98184	2.86879e-09	3.68848e-05	-78.3214	ENST00000458640	31530219	31542448	7919
R_SVA_27	DDX39B	DDX39B-219	7.45911	1.61403e-13	1.33339e-08	76.3542	ENST00000481456	31530219	31542448	7919
R_SVA_27	LST1	LST1-217	4.62075	4.2151e-06	0.00973804	90.2117	ENST00000438075	31586124	31588909	7940
R_SVA_27	GPANK1	GPANK1-203	4.56999	5.35519e-06	0.00104868	15.5155	ENST00000375896	31661228	31666283	7918
R_SVA_27	DDAH2	DDAH2-213	8.15686	8.22504e-16	5.6541e-13	39.791	ENST00000375792	31727038	31730617	23564
R_SVA_27	HSPA1A	HSPA1A-201	5.33324	1.14209e-07	3.13268e-05	356.487	ENST00000375651	31815543	31817946	3303
R_SVA_27	PPT2	PPT2-251	5.81143	7.83412e-09	2.58498e-06	1.35818	ENST00000436118	32153441	32163678	9374
R_SVA_27	HLA-DRB5	HLA-DRB5-201	62.0428	0	1.48674e-303	2868.95	ENST00000374975	32517353	32530287	3127
R_SVA_27	HLA-DRB6	HLA-DRB6-202	-7.43489	1.92421e-13	1.07772e-10	-11.9717	ENST00000411500	32552713	32560022	3128
R_SVA_27	HLA-DRB1	HLA-DRB1-201	18.6029	1.85469e-68	7.55648e-65	1752.91	ENST00000360004	32577902	32589848	3123
R_SVA_27	HLA-DQA1	HLA-DQA1-201	9.09494	3.57658e-19	3.14446e-16	220.183	ENST00000343139	32628179	32647062	3117
R_SVA_27	HLA-DQA1	HLA-DQA1-202	-10.1446	2.66214e-23	2.99963e-20	-53.3393	ENST00000374949	32628179	32647062	3117
R_SVA_27	HLA-DQA1	HLA-DQA1-204	8.10423	1.2426e-15	8.34449e-13	0.528841	ENST00000422863	32628179	32647062	3117
R_SVA_27	HLA-DQA1	HLA-DQA1-205	13.7626	2.94093e-40	6.08379e-37	215.886	ENST00000460633	32628179	32647062	3117
R_SVA_27	HLA-DQA1	HLA-DQA1-206	10.5869	3.7456e-25	4.64327e-22	30.8289	ENST00000482745	32628179	32647062	3117
R_SVA_27	HLA-DQA1	HLA-DQA1-207	9.04275	5.60736e-19	4.83446e-16	139.593	ENST00000496318	32628179	32647062	3117
R_SVA_27	HLA-DQB1	HLA-DQB1-201	4.67908	3.19189e-06	0.000659681	70.2234	ENST00000374943	32659467	32668383	3119
R_SVA_27	HLA-DQB1	HLA-DQB1-202	11.4106	8.99765e-29	1.31267e-25	81.9563	ENST00000399079	32659467	32668383	3119
R_SVA_27	HLA-DQB1	HLA-DQB1-203	6.23916	5.99152e-10	2.30478e-07	7.79405	ENST00000399082	32659467	32668383	3119
R_SVA_27	HLA-DQB1	HLA-DQB1-205	17.6258	2.4419e-62	8.72525e-59	1591.36	ENST00000434651	32659467	32668383	3119
R_SVA_27	HLA-DQB1	HLA-DQB1-207	7.73943	2.03421e-14	1.23677e-11	1.73171	ENST00000460185	32659467	32668383	3119
R_SVA_27	HLA-DQB1	HLA-DQB1-209	18.0211	8.61627e-65	3.27113e-61	320.134	ENST00000487676	32659467	32668383	3119
R_SVA_27	HLA-DQA2	HLA-DQA2-210	-8.50148	5.21071e-17	3.92966e-14	-74.3399	ENST00000374940	32741391	32747198	3117
R_SVA_27	HLA-DQB2	HLA-DQB2-232	-7.66867	3.45319e-14	2.06197e-11	-14.6799	ENST00000437316	32756098	32763532	3120
R_SVA_27	HLA-DMB	HLA-DMB-260	5.22309	2.05618e-07	5.36887e-05	25.2463	ENST00000477537	32934629	32941028	3109
R_SVA_27	HLA-DMA	HLA-DMA-208	6.36829	2.67052e-10	1.07299e-07	13.4827	ENST00000477541	32948613	32969094	3108
R_SVA_27	novel transcript	novel transcript	4.51741	6.84582e-06	0.0138301	0.243989	ENST00000655445	20942285	21298168	NA
R_SVA_27	DRG2	DRG2-209	4.44764	9.44555e-06	0.0174202	2.34502	ENST00000577771	18087892	18107970	1819
R_SVA_85	HLA-DQB2	HLA-DQB2-232	-7.61225	5.2494e-14	3.0849e-11	-13.4357	ENST00000437316	32756098	32763532	3120
R_SVA_85	HLA-DPA1	HLA-DPA1-243	17.8316	1.30213e-63	4.78051e-60	57.5454	ENST00000437811	33064569	33080775	3113
R_SVA_85	HLA-DPB1	HLA-DPB1-210	9.24393	9.78922e-20	8.96018e-17	154.899	ENST00000416804	33075990	33089696	3115
R_SVA_85	HLA-DPB1	HLA-DPB1-213	-11.0605	3.30371e-27	4.45953e-24	-80.7598	ENST00000469120	33075990	33089696	3115
R_SVA_85	HLA-DPB1	HLA-DPB1-214	12.436	1.40923e-33	2.44576e-30	19.3685	ENST00000471184	33075990	33089696	3115
R_SVA_85	HLA-DPB1	HLA-DPB1-216	-7.84209	9.36929e-15	5.85626e-12	-0.669471	ENST00000488575	33075990	33089696	3115
R_SVA_85	RPL32P1	RPL32P1-202	9.28183	7.01992e-20	6.50562e-17	4.90092	ENST00000439737	33079451	33079860	NA
R_SVA_85	TAPBP	TAPBP-239	-5.34193	1.08985e-07	3.00048e-05	-60.6999	ENST00000480730	33299694	33314284	6892
R_SVA_85	UBE2Q2P2	UBE2Q2P2-201	-4.59869	4.67861e-06	0.010503	-0.229043	ENST00000613592	82391844	82420075	NA
R_SVA_85	TTC28-AS1	TTC28-AS1-204	-4.71431	2.69437e-06	0.00701916	-0.696569	ENST00000424161	27919376	28008581	284900
NR_SVA_381	HLA-B	HLA-B-255	-4.46324	8.79282e-06	0.0165497	-138.775	ENST00000498007	31353872	31367067	3106
NR_SVA_381	HLA-DQB2	HLA-DQB2-232	7.1646	1.3222e-12	6.86451e-10	11.1251	ENST00000437316	32756098	32763532	3120
NR_SVA_381	HLA-DPA1	HLA-DPA1-243	-21.6718	8.33917e-89	4.28618e-85	-58.6269	ENST00000437811	33064569	33080775	3113
NR_SVA_381	HLA-DPB1	HLA-DPB1-210	-11.0875	2.51083e-27	3.42383e-24	-160.823	ENST00000416804	33075990	33089696	3115
NR_SVA_381	HLA-DPB1	HLA-DPB1-213	13.8192	1.48597e-40	3.08351e-37	86.4332	ENST00000469120	33075990	33089696	3115
NR_SVA_381	HLA-DPB1	HLA-DPB1-214	-15.2856	1.58743e-48	3.98753e-45	-20.3328	ENST00000471184	33075990	33089696	3115
NR_SVA_381	HLA-DPB1	HLA-DPB1-215	-5.43589	6.53799e-08	1.86689e-05	-1.76886	ENST00000478189	33075990	33089696	3115
NR_SVA_381	HLA-DPB1	HLA-DPB1-216	11.9084	4.59242e-31	7.3235e-28	0.866256	ENST00000488575	33075990	33089696	3115
NR_SVA_381	RPL32P1	RPL32P1-202	-10.8006	4.52449e-26	5.8931e-23	-4.94896	ENST00000439737	33079451	33079860	NA
NR_SVA_381	TAPBP	TAPBP-239	5.78413	9.17935e-09	3.00122e-06	57.5679	ENST00000480730	33299694	33314284	6892
