# Supplementary material for: SVA Regulation of Transposable Element Clustered Transcription within the Major Histocompatibility Complex Genomic Class II Region of the Parkinson’s Progression Markers Initiative
Source: Genes (Basel). 2024 Sep 9;15(9):1185. doi: 10.3390/genes15091185 (PMC11431313; doi:10.3390/genes15091185)
Supplement: Supplementary file 1 [file genes-15-01185-s001.zip › TS2. NR_SVA_RE MHC-II.xlsx]

## Sheet: TS2
Table S2. Clusters (C1-C20) of transposable element (TE) RNA sequences (TEID_TXID) regulated by four SVA insertions within the MHC-II genomic region
SVA regulator	TEID_TXID	width	chr6 start	chr6 end	strand	statistic	pvalue	FDR	beta	cluster	RE/C	C width	bp/RE/C	interC distance bp	Nearest gene			distance to SVA
												bp/C		between adjoining C				32546835	32594194	33058946	33062533
																			32596780	33060797
																		NR_SVA_380	R_SVA_27	R_SVA_85	NR_SVA_38!
NR_SVA_380	Tigger4_dup577	381	32461758	32462138	+	5.40671	7.66881e-08	8.09312e-05	0.775086	C1	5	2752	550.4		HLA-DRB9			-84697	-132056
NR_SVA_380	THE1B_dup8236	365	32462764	32463128	+	6.15647	9.97518e-10	1.40887e-06	1.15647	C1	5	2752	550.4		HLA-DRB9			-83707	-131066
NR_SVA_380	MER53_dup2064	124	32463407	32463530	+	8.64948	1.54577e-17	4.30491e-14	0.73087	C1	5	2752	550.4		HLA-DRB9			-83305	-130664
NR_SVA_380	MIRb_dup81175	146	32463777	32463922	+	11.2597	4.30024e-28	1.89539e-24	0.748327	C1	5	2752	550.4		HLA-DRB9			-82913	-130272
NR_SVA_380	L2b_dup35102	96	32464415	32464510	+	4.05329	5.35866e-05	0.0255104	0.593219	C1	5	2752	550.4		HLA-DRB9			-82325	-129684
NR_SVA_380	AluSq2_dup19873	310	32470849	32471158	+	4.63106	4.01377e-06	0.00284229	1.23117	C2	3	1738	579.333	6339	HLA-DRB9			-75677	-123036
NR_SVA_380	L2a_dup64982	551	32471170	32471720	+	-6.93903	6.29244e-12	1.14085e-08	-4.32948	C2	3	1738	579.333		HLA-DRB9			-75115	-122474
NR_SVA_380	MADE2_dup978	77	32472511	32472587	+	-8.2021	5.75811e-16	1.43962e-12	-3.35585	C2	3	1738	579.333		HLA-DRB9			-74248	-121607
NR_SVA_380	AluSc8_dup7335	289	32474505	32474793	-	3.95214	8.17453e-05	0.0359373	1.08679	C3	4	5093	1273.25	1918	HLA-DRB9			-72042	-119401
NR_SVA_380	HERVK3-int_dup96	1836	32475495	32477330	-	9.4579	1.47564e-20	4.84257e-17	6.932	C3	4	5093	1273.25		HLA-DRB9/HLA-DRB5			-69505	-116864
NR_SVA_380	HERVK3-int_dup97	1513	32477631	32479143	-	4.28843	1.93648e-05	0.0109593	3.74423	C3	4	5093	1273.25		HLA-DRB9/HLA-DRB5			-67692	-115051
NR_SVA_380	LTR3_dup21	421	32479178	32479598	-	3.95489	8.08239e-05	0.035622	0.543445	C3	4	5093	1273.25		HLA-DRB9/HLA-DRB5			-67237	-114596
NR_SVA_380	AluY_dup35528	311	32479723	32480033	+	-7.3864	2.73173e-13	5.5815e-10	-3.58276	C4	4	3196	799	125	HLA-DRB9/HLA-DRB5			-66802	-114161
NR_SVA_380	MER53_dup2065	64	32481008	32481071	+	-6.64709	4.43599e-11	7.36164e-08	-4.56086	C4	4	3196	799		HLA-DRB9/HLA-DRB5			-65764	-113123
NR_SVA_380	MER53_dup2066	66	32481064	32481129	+	-4.50232	7.34215e-06	0.00480596	-0.790953	C4	4	3196	799		HLA-DRB9/HLA-DRB5			-65706	-113065
NR_SVA_380	L2_dup21384	575	32482345	32482919	+	-5.38923	8.43499e-08	8.8272e-05	-8.73588	C4	4	3196	799		HLA-DRB9/HLA-DRB5			-63916	-111275
NR_SVA_380	MER52D_dup259	271	32484596	32484866	+	18.9745	7.79204e-71	7.81463e-67	4.02582	C5	9	6064	673.778	1677	HLA-DRB9/HLA-DRB5			-61969	-109328
NR_SVA_380	L1MDa_dup2280	660	32484894	32485553	-	10.3382	4.19351e-24	1.5921e-20	5.90315	C5	9	6064	673.778		HLA-DRB9/HLA-DRB5			-61969	-108641
NR_SVA_380	AluSx3_dup10815	324	32485554	32485877	+	6.31851	3.65302e-10	5.43657e-07	2.14612	C5	9	6064	673.778		HLA-DRB9/HLA-DRB5			-60958	-108317
NR_SVA_380	L1MDa_dup2281	399	32485878	32486276	-	4.38138	1.27705e-05	0.00772871	1.20137	C5	9	6064	673.778		HLA-DRB9/HLA-DRB5			-60559	-107918
NR_SVA_380	L1M5_dup19493	968	32486270	32487237	+	3.97825	7.33684e-05	0.0329863	1.68181	C5	9	6064	673.778		HLA-DRB9/HLA-DRB5			-59598	-106957
NR_SVA_380	LTR43_dup117	469	32488034	32488502	+	16.5938	4.2955e-56	3.51675e-52	2.74507	C5	9	6064	673.778		HLA-DRB9/HLA-DRB5			-58333	-105692
NR_SVA_380	L1MC2_dup2156	264	32489700	32489963	-	5.61358	2.43398e-08	2.80587e-05	0.56217	C5	9	6064	673.778		HLA-DRB9/HLA-DRB5			-56872	-104231
NR_SVA_380	LOR1b_dup407	453	32490006	32490458	+	6.1101	1.32401e-09	1.83966e-06	2.12307	C5	9	6064	673.778		HLA-DRB9/HLA-DRB5			-56377	-103736
NR_SVA_380	L1MC2_dup2157	200	32490461	32490660	-	9.35349	3.73224e-20	1.20493e-16	0.820165	C5	9	6064	673.778		HLA-DRB9/HLA-DRB5			-56175	-103534
NR_SVA_380	HERV9N-int_dup92	430	32499386	32499815	+	-4.20023	2.85362e-05	0.0151452	-0.269097	C6	20	19931	996.55	8726	HLA-DRB9/HLA-DRB5			-47020	-94379
NR_SVA_380	HERV9N-int_dup94	586	32500001	32500586	+	-3.90501	9.9205e-05	0.041938	-0.398137	C6	20	19931	996.55		HLA-DRB9/HLA-DRB5			-46249	-93608
NR_SVA_380	L1MD2_dup3514	1799	32501095	32502893	-	8.79643	4.54342e-18	1.30493e-14	3.25397	C6	20	19931	996.55		HLA-DRB9/HLA-DRB5			-43942	-91301
NR_SVA_380	L1MD2_dup3516	194	32503319	32503512	-	-5.14962	3.02505e-07	0.000283202	-0.316983	C6	20	19931	996.55		HLA-DRB9/HLA-DRB5			-43323	-90682
NR_SVA_380	AluSx1_dup35983	272	32503513	32503784	+	-4.66546	3.4069e-06	0.00246077	-0.589651	C6	20	19931	996.55		HLA-DRB9/HLA-DRB5			-43051	-90410
NR_SVA_380	L1MD2_dup3517	680	32503785	32504464	-	-5.51265	4.28143e-08	4.73287e-05	-1.34253	C6	20	19931	996.55		HLA-DRB9/HLA-DRB5			-42371	-89730
NR_SVA_380	AluSp_dup16842	299	32504465	32504763	-	-4.13905	3.71863e-05	0.0188775	-0.340787	C6	20	19931	996.55		HLA-DRB9/HLA-DRB5			-42072	-89431
NR_SVA_380	L1MD2_dup3396	1545	32504764	32506308	-	7.39538	2.56036e-13	5.24121e-10	3.95067	C6	20	19931	996.55		HLA-DRB9/HLA-DRB5			-40527	-87886
NR_SVA_380	L1MD2_dup3518	420	32506605	32507024	-	-5.98268	2.85441e-09	3.78878e-06	-1.41804	C6	20	19931	996.55		HLA-DRB9/HLA-DRB5			-39811	-87170
NR_SVA_380	L1M5_dup19494	377	32507006	32507382	+	-6.44663	1.62386e-10	2.51828e-07	-1.75265	C6	20	19931	996.55		HLA-DRB9/HLA-DRB5			-39453	-86812
NR_SVA_380	L1PA6_dup2344	307	32507397	32507703	-	-6.35727	2.86284e-10	4.3156e-07	-2.12547	C6	20	19931	996.55		HLA-DRB9/HLA-DRB5			-39132	-86491
NR_SVA_380	L1PA6_dup2345	2581	32507704	32510284	+	-9.84222	4.49974e-22	1.57662e-18	-15.4073	C6	20	19931	996.55		HLA-DRB9/HLA-DRB5			-36551	-83910
NR_SVA_380	MSTB_dup2975	407	32510692	32511098	+	-8.70278	9.93468e-18	2.80099e-14	-4.03398	C6	20	19931	996.55		HLA-DRB9/HLA-DRB5			-35737	-83096
NR_SVA_380	L1M5_dup19497	567	32511148	32511714	-	-5.15081	3.00634e-07	0.0002816	-2.19502	C6	20	19931	996.55		HLA-DRB9/HLA-DRB5			-35121	-82480
NR_SVA_380	LTR14_dup32	556	32512830	32513385	+	-6.59336	6.30302e-11	1.02754e-07	-3.96213	C6	20	19931	996.55		HLA-DRB9/HLA-DRB5			-33450	-80809
NR_SVA_380	L1ME3G_dup5955	167	32513386	32513552	-	-4.23498	2.45148e-05	0.0133535	-1.22104	C6	20	19931	996.55		HLA-DRB9/HLA-DRB5			-33283	-80642
NR_SVA_380	L1ME1_dup11325	290	32514334	32514623	-	-5.22563	2.0287e-07	0.000196769	-1.94674	C6	20	19931	996.55		HLA-DRB9/HLA-DRB5			-32212	-79571
NR_SVA_380	AluSc_dup11906	278	32514874	32515151	+	-4.12696	3.91681e-05	0.0196974	-1.10559	C6	20	19931	996.55		HLA-DRB9/HLA-DRB5			-31684	-79043
NR_SVA_380	AluSq10_dup641	313	32516225	32516537	+	-5.85676	6.01227e-09	7.62917e-06	-1.79139	C6	20	19931	996.55		HLA-DRB5			-30298	-77657
NR_SVA_380	L1MA8_dup3535	120	32517198	32517317	-	-5.83142	6.97262e-09	8.76828e-06	-1.74778	C6	20	19931	996.55		HLA-DRB5			-29518	-76877
NR_SVA_380	HLA-DRB5	12935	32517353	32530287	-	-6.18209	8.52337e-10	1.21377e-06	-637.508	HLA-DRB5					HLA-DRB5			-16548	-63907
NR_SVA_380	MIR_dup64251	200	32519925	32520124	+	-16.8199	1.92757e-57	1.60887e-53	-13.2746	C7	12	9387	782.25	2608	HLA-DRB5			-26711	-74070
NR_SVA_380	L2a_dup64984	60	32520634	32520693	+	-13.5533	3.59327e-39	2.14064e-35	-7.00426	C7	12	9387	782.25		HLA-DRB5			-26142	-73501
NR_SVA_380	MER53_dup2067	64	32524798	32524861	+	-7.65954	3.69593e-14	8.11225e-11	-1.32842	C7	12	9387	782.25		HLA-DRB5			-21974	-69333
NR_SVA_380	MER53_dup2068	70	32524854	32524923	+	-6.69768	3.17924e-11	5.35528e-08	-0.657302	C7	12	9387	782.25		HLA-DRB5			-21912	-69271
NR_SVA_380	L2a_dup64985	93	32525817	32525909	+	-10.0138	9.12613e-23	3.28226e-19	-8.4331	C7	12	9387	782.25		HLA-DRB5			-20926	-68285
NR_SVA_380	L2a_dup64986	392	32526126	32526517	+	-10.4687	1.1874e-24	4.60706e-21	-23.752	C7	12	9387	782.25		HLA-DRB5			-20318	-67677
NR_SVA_380	L2a_dup64987	400	32526819	32527218	+	-10.0422	6.9919e-23	2.52754e-19	-4.52806	C7	12	9387	782.25		HLA-DRB5			-19617	-66976
NR_SVA_380	AluSc_dup11907	312	32527219	32527530	+	-4.76814	2.07533e-06	0.00159279	-0.677909	C7	12	9387	782.25		HLA-DRB5			-19305	-66664
NR_SVA_380	AluSq2_dup19874	311	32527595	32527905	+	-5.31102	1.2871e-07	0.000129913	-0.988015	C7	12	9387	782.25		HLA-DRB5			-18930	-66289
NR_SVA_380	L2a_dup64989	517	32527906	32528422	+	-14.1231	3.68731e-42	2.33864e-38	-9.32707	C7	12	9387	782.25		HLA-DRB5			-18413	-65772
NR_SVA_380	AluJb_dup41633	271	32528685	32528955	+	-13.5208	5.29295e-39	3.13996e-35	-10.4277	C7	12	9387	782.25		HLA-DRB5			-17880	-65239
NR_SVA_380	MADE2_dup979	77	32529236	32529312	+	-9.89345	2.8011e-22	9.88561e-19	-3.3839	C7	12	9387	782.25		HLA-DRB5			-17523	-64882
NR_SVA_380	LOR1b_dup409	492	32536462	32536953	+	9.95886	1.52456e-22	5.43611e-19	3.48395	C8	3	3671	1223.67	7150	HLA-DRB5/HLA-DRB6			-9882	-57241
NR_SVA_380	L1MC2_dup2162	481	32536958	32537438	-	11.6069	1.14691e-29	5.34527e-26	3.7025	C8	3	3671	1223.67		HLA-DRB5/HLA-DRB6			-9397	-56756
NR_SVA_380	L1MD_dup3074	261	32539873	32540133	-	6.96444	5.2898e-12	9.66254e-09	1.01906	C8	3	3671	1223.67		HLA-DRB5/HLA-DRB6			-6702	-54061
NR_SVA_380	AluSg_dup12067	303	32548849	32549151	-	-3.92092	9.29492e-05	0.0398168	-0.848565	C9	5	3788	757.6	8716	HLA-DRB6			2014	-45043
NR_SVA_380	L1ME1_dup11326	358	32549502	32549859	-	-4.04604	5.52527e-05	0.026173	-0.861425	C9	5	3788	757.6		HLA-DRB6			2667	-44335
NR_SVA_380	AluSg_dup12068	303	32550456	32550758	+	-5.65664	1.90752e-08	2.23953e-05	-1.95745	C9	5	3788	757.6		HLA-DRB6			3621	-43436
NR_SVA_380	MLT1L_dup4494	268	32551513	32551780	+	-7.19259	1.0862e-12	2.11359e-09	-3.89889	C9	5	3788	757.6		HLA-DRB6			4678	-42414
NR_SVA_380	L1MA8_dup3536	131	32552507	32552637	-	-7.12502	1.74408e-12	3.32956e-09	-1.45271	C9	5	3788	757.6		HLA-DRB6			5672	-41557
NR_SVA_380	HLA-DRB6	7290	32552713	32560002	-	-6.97511	4.91725e-12	9.00414e-09	-2.97297						HLA-DRB6			5878	-34192
NR_SVA_380	MIR_dup64253	195	32555239	32555433	+	-9.17858	1.73192e-19	5.39898e-16	-4.17361	C10	15	32712	2180.8	2602	HLA-DRB6			8404	-38761
NR_SVA_380	Tigger4_dup578	275	32559439	32559713	+	-12.4399	1.34915e-33	7.04792e-30	-12.9117	C10	15	32712	2180.8		HLA-DRB6			12604	-34481
NR_SVA_380	LTR3_dup23	421	32566925	32567345	-	-5.02568	5.73806e-07	0.000503907	-0.669212	C10	15	32712	2180.8		HLA-DRB6/HLA-DRB1			20090	-26849
NR_SVA_380	MER20_dup5742	179	32567827	32568005	-	-11.186	9.17585e-28	3.99823e-24	-11.3692	C10	15	32712	2180.8		HLA-DRB6/HLA-DRB1			20992	-26189
NR_SVA_380	MER53_dup2070	64	32568817	32568880	+	-8.33322	2.0292e-16	5.25076e-13	-1.6438	C10	15	32712	2180.8		HLA-DRB6/HLA-DRB1			21982	-25314
NR_SVA_380	L2a_dup64990	1085	32570094	32571178	+	-4.05789	5.25577e-05	0.0251086	-4.61993	C10	15	32712	2180.8		HLA-DRB6/HLA-DRB1			23259	-23016
NR_SVA_380	L1MDa_dup2288	393	32571924	32572316	-	10.1859	1.7987e-23	6.65719e-20	3.09908	C10	15	32712	2180.8		HLA-DRB6/HLA-DRB1			25089	-21878
NR_SVA_380	L1MEg2_dup283	247	32574505	32574751	-	10.7884	5.10931e-26	2.10492e-22	6.25427	C10	15	32712	2180.8		HLA-DRB6/HLA-DRB1			27670	-19443
NR_SVA_380	MLT1L_dup4495	361	32577535	32577895	+	9.34049	4.18678e-20	1.34583e-16	13.8559	C10	15	32712	2180.8		HLA-DRB6/HLA-DRB1			30700	-16299
NR_SVA_380	L1MA8_dup3537	127	32578550	32578676	-	6.53258	9.34952e-11	1.49183e-07	15.6103	C10	15	32712	2180.8		HLA-DRB6/HLA-DRB1			31715	-15518
NR_SVA_380	AluYa5_dup1489	311	32579822	32580132	+	-4.81178	1.67621e-06	0.00131712	-1.70814	C10	15	32712	2180.8		HLA-DRB1			32987	-14062
NR_SVA_380	L2a_dup64991	80	32585982	32586061	+	-6.93162	6.61838e-12	1.19733e-08	-10.0643	C10	15	32712	2180.8		HLA-DRB1			39147	-8133
NR_SVA_380	L2a_dup64992	716	32586374	32587089	+	-8.24406	4.13056e-16	1.04341e-12	-55.076	C10	15	32712	2180.8		HLA-DRB1			39539	-7105
NR_SVA_380	AluSc8_dup7338	311	32587101	32587411	+	7.84235	9.35042e-15	2.1474e-11	5.31478	C10	15	32712	2180.8		HLA-DRB1			40266	-6783
NR_SVA_380	L2a_dup64993	492	32587460	32587951	+	-6.63983	4.65231e-11	7.69803e-08	-15.7069	C10	15	32712	2180.8		HLA-DRB1			40625	-6243
NR_SVA_380	AluY_dup35538	272	32603573	32603844	+	5.56245	3.24394e-08	3.65723e-05	0.598732	AluDRB1					AluDRB1			56738	6793
NR_SVA_380	MER2B_dup566	87	32626240	32626326	+	-4.86565	1.28461e-06	0.00103932	-0.388134	C12a	24	29506	1229.42	38289	HLA-DRB1/HLA-DQA1			79405	29460
NR_SVA_380	AluSq_dup6049	287	32627550	32627836	-	-4.04185	5.62361e-05	0.0265552	-0.935337	C12a	24	29506	1229.42		HLA-DRB1/HLA-DQA1			80715	30770
NR_SVA_380	HLA-DQA1	9353	32628179	32637531	+	-6.39133	2.30839e-10	3.5211e-07	-16.7255	HLA-DQA1					HLA-DRB1/HLA-DQA1			81344	31399
NR_SVA_380	L1PA13_dup3195	1227	32630000	32631226	-	-4.71696	2.66019e-06	0.00198118	-2.5941	C12a	24	29506	1229.42		HLA-DRB1/HLA-DQA1			83165	33220
NR_SVA_380	AluY_dup35542	287	32631771	32632057	-	-4.5298	6.46234e-06	0.00430463	-0.671923	C12a	24	29506	1229.42		HLA-DRB1/HLA-DQA1			84936	34991
NR_SVA_380	MIRb_dup81182	265	32633203	32633467	-	-8.39707	1.21479e-16	3.19486e-13	-1.2627	C12a	24	29506	1229.42		HLA-DRB1/HLA-DQA1			86368	36423
NR_SVA_380	MER90a_dup421	128	32634950	32635077	-	-5.16586	2.77875e-07	0.000262141	-0.378419	C12a	24	29506	1229.42		HLA-DRB1/HLA-DQA1			88115	38170
NR_SVA_380	MLT2C1_dup945	383	32635078	32635460	-	-5.89505	4.80072e-09	6.16376e-06	-0.749319	C12a	24	29506	1229.42		HLA-DRB1/HLA-DQA1			88243	38298
NR_SVA_380	MER90a_dup422	466	32635466	32635931	-	-6.05433	1.85646e-09	2.53419e-06	-1.72286	C12a	24	29506	1229.42		HLA-DRB1/HLA-DQA1			88631	38686
NR_SVA_380	HLA-DQA1	9632	32637431	32647062	+	9.15142	2.19313e-19	6.79772e-16	57.3558	HLA-DQA1					HLA-DQA1			90596	40651
NR_SVA_380	L2c_dup52812	189	32641003	32641191	-	-4.06589	5.08091e-05	0.0244127	-2.86266	C12a	24	29506	1229.42		HLA-DQA1			94168	44223
NR_SVA_380	MER51A_dup285	72	32642386	32642457	-	-4.06371	5.12789e-05	0.0246016	-2.62156	C12a	24	29506	1229.42		HLA-DQA1			95551	45606
NR_SVA_380	MER1B_dup2064	341	32645261	32645601	-	7.33227	4.02962e-13	8.12297e-10	18.3884	C12b	24	29506	1229.42		HLA-DQA1/HLA-DQB1			98426	48481
NR_SVA_380	L1MC5_dup5276	257	32646930	32647186	+	-7.09218	2.19243e-12	4.14848e-09	-0.771342	C12b	24	29506	1229.42		HLA-DQA1/HLA-DQB1			100095	50150
NR_SVA_380	AluSx1_dup35985	298	32647187	32647484	+	12.2903	7.10357e-33	3.62905e-29	3.22419	C12b	24	29506	1229.42		HLA-DQA1/HLA-DQB1			100352	50407
NR_SVA_380	L1PA6_dup2346	2584	32648261	32650844	+	8.41429	1.05717e-16	2.78969e-13	27.3044	C12b	24	29506	1229.42		HLA-DQA1/HLA-DQB1			101426	51481
NR_SVA_380	AluYm1_dup1636	292	32650895	32651186	-	4.08053	4.77507e-05	0.0231924	1.12573	C12b	24	29506	1229.42		HLA-DQA1/HLA-DQB1			104060	54115
NR_SVA_380	HAL1ME_dup3201	405	32651606	32652010	+	11.517	2.95555e-29	1.36041e-25	4.77608	C12b	24	29506	1229.42		HLA-DQA1/HLA-DQB1			104771	54826
NR_SVA_380	AluYc_dup1618	285	32652011	32652295	+	6.13814	1.11586e-09	1.5674e-06	1.24372	C12b	24	29506	1229.42		HLA-DQA1/HLA-DQB1			105176	55231
NR_SVA_380	LTR16A_dup1653	318	32652876	32653193	-	-5.26476	1.64824e-07	0.000162806	-3.68071	C12b	24	29506	1229.42		HLA-DQA1/HLA-DQB1			106041	56096
NR_SVA_380	AluSg_dup12070	298	32653263	32653560	-	5.93768	3.73113e-09	4.86699e-06	2.25556	C12b	24	29506	1229.42		HLA-DQA1/HLA-DQB1			106428	56483
NR_SVA_380	L1MA7_dup2854	431	32653596	32654026	+	8.53573	3.93987e-17	1.06798e-13	2.77716	C12b	24	29506	1229.42		HLA-DQA1/HLA-DQB1			106761	56816
NR_SVA_380	AluJb_dup41636	281	32654027	32654307	+	10.461	1.27942e-24	4.96004e-21	2.34842	C12b	24	29506	1229.42		HLA-DQA1/HLA-DQB1			107192	57247
NR_SVA_380	MER2_dup3447	324	32654391	32654714	-	11.7529	2.43213e-30	1.16147e-26	7.73082	C12b	24	29506	1229.42		HLA-DQA1/HLA-DQB1			107556	57611
NR_SVA_380	AluSx_dup36701	319	32654737	32655055	+	11.3802	1.2345e-28	5.56088e-25	4.29962	C12b	24	29506	1229.42		HLA-DQA1/HLA-DQB1			107902	57957
NR_SVA_380	Tigger13a_dup1183	147	32655600	32655746	+	-6.99489	4.29369e-12	7.9105e-09	-2.27073	C12b	24	29506	1229.42		HLA-DQA1/HLA-DQB1			108765	58820
NR_SVA_380	HLA-DQB1-AS1	850	32659880	32660729	+	-4.14141	3.68112e-05	0.0187194	-153.853	HLA-DQB1-AS1					HLA-DQB1-AS1			113045	63100
NR_SVA_380	HLA-DQA2	5808	32741391	32747198	+	-8.57018	2.97105e-17	8.11745e-14	-156.714	HLA-DQA2					HLA-DQA2			194556	144611
NR_SVA_380	HAL1ME_dup3205	122	32751346	32751467	+	-5.32326	1.20513e-07	0.000122374	-1.36038	C12/C13								204511	154566
NR_SVA_380	AluSc_dup11911	286	32810795	32811080	-	-6.33177	3.36119e-10	5.0229e-07	-3.03653	C13	4	1761	440.25	155049	HLA-DQB2/HLA-DOB			263960	214015
NR_SVA_380	L1MC5_dup5281	84	32811081	32811164	+	-6.03919	2.03395e-09	2.76015e-06	-0.819096	C13	4	1761	440.25		HLA-DQB2/HLA-DOB			264246	214301
NR_SVA_380	LTR42_dup99	482	32811165	32811646	+	-7.27697	5.9791e-13	1.19013e-09	-3.43768	C13	4	1761	440.25		HLA-DQB2/HLA-DOB			264330	214385
NR_SVA_380	L1MC5_dup5282	910	32811647	32812556	+	-5.93729	3.73969e-09	4.8759e-06	-2.83313	C13	4	1761	440.25		HLA-DQB2/HLA-DOB			264812	214867
NR_SVA_380	TAP2-HLA-DOB readthrough	25056	32813767	32838822	-	-5.95192	3.42852e-09	4.49717e-06	-8.07355	TAP2-HLA-DOB readthrough					HLA-DQB2/HLA-DOB			266932	216987
NR_SVA_380	L1ME5_dup1213	281	32815430	32815710	+	-6.79344	1.68207e-11	2.91788e-08	-8.82966	C14	7	3850	550	2874	HLA-DOB			268595	218650
NR_SVA_380	LTR42_dup100	126	32816470	32816595	+	-5.73297	1.23326e-08	1.49524e-05	-5.93689	C14	7	3850	550		HLA-DOB			269635	219690
NR_SVA_380	L1MA6_dup2004	292	32817933	32818224	+	-5.67441	1.72411e-08	2.03962e-05	-2.54447	C14	7	3850	550		HLA-DOB			271098	221153
NR_SVA_380	MLT1A0_dup7974	150	32818345	32818494	+	-5.10535	3.80842e-07	0.000349184	-1.13321	C14	7	3850	550		HLA-DOB			271510	221565
NR_SVA_380	AluJr4_dup7064	279	32818504	32818782	+	-5.32642	1.18481e-07	0.000120466	-1.74941	C14	7	3850	550		HLA-DOB			271669	221724
NR_SVA_380	MLT1A0_dup7975	62	32818808	32818869	+	-5.20888	2.21647e-07	0.000213618	-0.398829	C14	7	3850	550		HLA-DOB			271973	222028
NR_SVA_380	MLT1A0_dup7976	129	32819152	32819280	+	-6.7584	2.12536e-11	3.63906e-08	-2.68447	C14	7	3850	550		HLA-DOB			272317	222372
NR_SVA_380	L1ME4b_dup7791	673	32825036	32825708	+	-5.1805	2.57343e-07	0.00024442	-27.0108	C15	5	7176	1435.2	5756	TAP2			278201	228256
NR_SVA_380	MIRb_dup81195	206	32825773	32825978	+	-5.05534	4.92922e-07	0.000440014	-13.0696	C15	5	7176	1435.2		TAP2			278938	228993
NR_SVA_380	MIR3_dup31774	109	32826692	32826800	+	-4.47063	8.49893e-06	0.00545475	-8.37635	C15	5	7176	1435.2		TAP2			279857	229912
NR_SVA_380	MIR_dup64264	243	32828029	32828271	+	-4.50825	7.14286e-06	0.00469289	-12.8814	C15	5	7176	1435.2		TAP2			281194	231249
NR_SVA_380	L1MC5_dup5283	962	32831251	32832212	+	4.65093	3.65172e-06	0.00261567	9.931	C15	5	7176	1435.2		TAP2			284416	234471
NR_SVA_380	L1M4_dup6461	19	32889395	32889413	-	3.85588	0.000121124	0.0490103	0.0637808	C16	6	20084	3347.33	57183	LOC100294145 lncRNA			342560	292615
NR_SVA_380	Arthur1_dup934	169	32895996	32896164	+	-3.89279	0.000104274	0.0435953	-0.72556	C16	6	20084	3347.33		LOC100294145 lncRNA			349161	299216
	HLA-Z pseudogene	88	32896402	32896490	+							88	88		HLA-Z pseudogene marker			349567	299622
NR_SVA_380	AluJo_dup23994	291	32905518	32905808	+	-4.01899	6.19028e-05	0.0287346	-0.898242	C16	6	20084	3347.33		LOC100294145 lncRNA/DMB			358683	308738
NR_SVA_380	Charlie1_dup741	1909	32905809	32907717	-	-4.2581	2.21437e-05	0.0122642	-3.65043	C16	6	20084	3347.33		LOC100294145 lncRNA/DMB			358974	309029
NR_SVA_380	L1ME3Cz_dup4436	388	32907900	32908287	+	-3.87318	0.00011293	0.0463909	-0.878268	C16	6	20084	3347.33		LOC100294145 lncRNA/DMB			361065	311120
NR_SVA_380	L2b_dup35105	105	32909375	32909479	-	-4.67089	3.31954e-06	0.00240542	-0.682564	C16	6	20084	3347.33		LOC100294145 lncRNA/DMB			362540	312595
NR_SVA_380	MER5B_dup8836	68	32938317	32938384	+	3.97807	7.3423e-05	0.0330045	3.05491	C16/C17	1	68	68		HLA-DMB			391482	341537
R_SVA_27	L2a_dup64982	551	32471170	32471720	+	-10.9613	9.02427e-27	3.80772e-23	-6.84528	C2	3	1417	472		HLA-DRB9			-75115	-122474
R_SVA_27	AluJb_dup41631	293	32471947	32472239	+	-6.64244	4.57338e-11	7.57541e-08	-2.06878	C2	3	1417	472		HLA-DRB9			-74596	-121955
R_SVA_27	MADE2_dup978	77	32472511	32472587	+	-9.20904	1.32801e-19	4.15728e-16	-3.84813	C2	3	1417	472		HLA-DRB9			-74248	-121607
R_SVA_27	AluY_dup35528	311	32479723	32480033	+	-7.19476	1.0697e-12	2.08263e-09	-3.5914	C4	6	4029	672	7136	HLA-DRB9/HLA-DRB5			-66802	-114161
R_SVA_27	MER53_dup2065	64	32481008	32481071	+	-5.01605	6.02721e-07	0.00052704	-3.56419	C4	6	4029	672		HLA-DRB9/HLA-DRB5			-65764	-113123
R_SVA_27	MER53_dup2066	66	32481064	32481129	+	-6.12686	1.19544e-09	1.67155e-06	-1.09913	C4	6	4029	672		HLA-DRB9/HLA-DRB5			-65706	-113065
R_SVA_27	L2a_dup64983	80	32482048	32482127	+	-6.91029	7.65151e-12	1.37683e-08	-2.70976	C4	6	4029	672		HLA-DRB9/HLA-DRB5			-64708	-112067
R_SVA_27	L2_dup21384	575	32482345	32482919	+	-6.31516	3.73054e-10	5.54552e-07	-10.4798	C4	6	4029	672		HLA-DRB9/HLA-DRB5			-63916	-111275
R_SVA_27	MIRb_dup81176	171	32483582	32483752	-	-4.24624	2.33313e-05	0.012813	-0.692426	C4	6	4029	672		HLA-DRB9/HLA-DRB5			-63083	-110442
R_SVA_27	MER52D_dup259	271	32484596	32484866	+	-6.70297	3.07006e-11	5.17815e-08	-1.62863	C5	11	7956	723	844	HLA-DRB9/HLA-DRB5			-61969	-109328
R_SVA_27	L1MDa_dup2280	660	32484894	32485553	-	-4.43869	9.84036e-06	0.00618424	-2.6926	C5	11	7956	723		HLA-DRB9/HLA-DRB5			-61282	-108641
R_SVA_27	L1M5_dup19493	968	32486270	32487237	+	-5.98261	2.85566e-09	3.79008e-06	-2.57995	C5	11	7956	723		HLA-DRB9/HLA-DRB5			-59598	-106957
R_SVA_27	MSTA_dup7142	89	32487343	32487431	+	5.25826	1.70632e-07	0.000168097	0.107738	C5	11	7956	723		HLA-DRB9/HLA-DRB5			-59404	-106763
R_SVA_27	LTR43_dup116	64	32487793	32487856	+	5.45949	5.74334e-08	6.20477e-05	0.457382	C5	11	7956	723		HLA-DRB9/HLA-DRB5			-58979	-106338
R_SVA_27	MIRb_dup81177	175	32489213	32489387	+	4.61147	4.40431e-06	0.0030853	0.229861	C5	11	7956	723		HLA-DRB9/HLA-DRB5			-57448	-104807
R_SVA_27	AluSg_dup12066	300	32490661	32490960	+	11.1378	1.50249e-27	6.50076e-24	0.614045	C5	11	7956	723		HLA-DRB9/HLA-DRB5			-55875	-103234
R_SVA_27	L1MC2_dup2158	324	32490961	32491284	-	10.9198	1.37097e-26	5.75892e-23	0.646456	C5	11	7956	723		HLA-DRB9/HLA-DRB5			-55551	-102910
R_SVA_27	MER51A_dup283	265	32491285	32491549	+	12.4387	1.36778e-33	7.14262e-30	0.881252	C5	11	7956	723		HLA-DRB9/HLA-DRB5			-55286	-102645
R_SVA_27	L1MC2_dup2159	257	32491846	32492102	-	6.30367	4.00889e-10	5.93184e-07	0.38296	C5	11	7956	723		HLA-DRB9/HLA-DRB5			-54733	-102092
R_SVA_27	LOR1b_dup408	450	32492103	32492552	+	5.46507	5.56951e-08	6.03219e-05	0.8465	C5	11	7956	723		HLA-DRB9/HLA-DRB5			-54283	-101642
R_SVA_27	L1MD3_dup1718	83	32493446	32493528	-	4.35089	1.4652e-05	0.00867495	0.142065	C6a	40	23871	597	894	HLA-DRB9/HLA-DRB5			-53307	-100666
R_SVA_27	LTR12_dup302	601	32493529	32494129	+	12.7235	5.55088e-35	3.00072e-31	1.34468	C6a	40	23871	597		HLA-DRB9/HLA-DRB5			-52706	-100065
R_SVA_27	HERV9N-int_dup89	213	32494131	32494343	+	11.7449	2.64995e-30	1.26421e-26	0.390617	C6a	40	23871	597		HLA-DRB9/HLA-DRB5			-52492	-99851
R_SVA_27	LTR12D_dup184	77	32494344	32494420	-	8.6702	1.30208e-17	3.64346e-14	0.131772	C6a	40	23871	597		HLA-DRB9/HLA-DRB5			-52415	-99774
R_SVA_27	AluY_dup35530	272	32494421	32494692	-	10.2501	9.76105e-24	3.65673e-20	0.466956	C6a	40	23871	597		HLA-DRB9/HLA-DRB5			-52143	-99502
R_SVA_27	LTR12D_dup185	1013	32494693	32495705	-	14.3687	1.78302e-43	1.15101e-39	3.09497	C6a	40	23871	597		HLA-DRB9/HLA-DRB5			-51130	-98489
R_SVA_27	HERV9N-int_dup90	2734	32495706	32498439	+	25.1253	2.62562e-113	4.48096e-109	8.28732	C6a	40	23871	597		HLA-DRB9/HLA-DRB5			-48396	-95755
R_SVA_27	HERV9N-int_dup91	642	32498439	32499080	+	14.4871	4.08645e-44	2.66967e-40	2.15842	C6a	40	23871	597		HLA-DRB9/HLA-DRB5			-47755	-95114
R_SVA_27	AluY_dup35531	305	32499081	32499385	+	11.6277	9.1978e-30	4.30231e-26	0.932716	C6a	40	23871	597		HLA-DRB9/HLA-DRB5			-47450	-94809
R_SVA_27	HERV9N-int_dup92	430	32499386	32499815	+	24.4003	4.74679e-108	7.51134e-104	1.33407	C6a	40	23871	597		HLA-DRB9/HLA-DRB5			-47020	-94379
R_SVA_27	HERV9N-int_dup93	185	32499815	32499999	+	15.3472	7.13111e-49	5.13602e-45	0.320658	C6a	40	23871	597		HLA-DRB9/HLA-DRB5			-46836	-94195
R_SVA_27	HERV9N-int_dup94	586	32500001	32500586	+	32.5159	5.22956e-169	2.15447e-164	2.52955	C6a	40	23871	597		HLA-DRB9/HLA-DRB5			-46249	-93608
R_SVA_27	LTR12__dup207	428	32500587	32501014	+	27.3566	8.79587e-130	1.90927e-125	3.1745	C6a	40	23871	597		HLA-DRB9/HLA-DRB5			-45821	-93180
R_SVA_27	L1MC4a_dup3613	81	32501016	32501096	-	16.5146	1.26675e-55	1.0258e-51	0.415757	C6b	40	23871	597		HLA-DRB9/HLA-DRB5			-45739	-93098
R_SVA_27	L1MD2_dup3514	1799	32501095	32502893	-	15.4291	2.45782e-49	1.782e-45	5.54451	C6b	40	23871	597		HLA-DRB9/HLA-DRB5			-43942	-91301
R_SVA_27	AluY_dup35532	305	32502894	32503198	-	15.2987	1.3384e-48	9.59549e-45	1.09337	C6b	40	23871	597		HLA-DRB9/HLA-DRB5			-43637	-90996
R_SVA_27	L1MD2_dup3516	194	32503319	32503512	-	34.1021	3.11506e-181	1.59487e-176	1.57331	C6b	40	23871	597		HLA-DRB9/HLA-DRB5			-43323	-90682
R_SVA_27	AluSx1_dup35983	272	32503513	32503784	+	34.5075	2.313e-184	1.21504e-179	3.24422	C6b	40	23871	597		HLA-DRB9/HLA-DRB5			-43051	-90410
R_SVA_27	L1MD2_dup3517	680	32503785	32504464	-	27.9365	3.99215e-134	9.17276e-130	5.56442	C6b	40	23871	597		HLA-DRB9/HLA-DRB5			-42371	-89730
R_SVA_27	AluSp_dup16842	299	32504465	32504763	-	31.4939	3.71236e-161	1.31147e-156	2.00852	C6b	40	23871	597		HLA-DRB9/HLA-DRB5			-42072	-89431
R_SVA_27	L1MD2_dup3396	1545	32504764	32506308	-	17.8543	9.41998e-64	8.61012e-60	8.94925	C6b	40	23871	597		HLA-DRB9/HLA-DRB5			-40527	-87886
R_SVA_27	AluJb_dup41632	296	32506309	32506604	+	41.7228	7.19201e-240	7.6413e-235	4.64432	C6b	40	23871	597		HLA-DRB9/HLA-DRB5			-40231	-87590
R_SVA_27	L1MD2_dup3518	420	32506605	32507024	-	56.5311	0	6.55046e-303	7.43435	C6b	40	23871	597		HLA-DRB9/HLA-DRB5			-39811	-87170
R_SVA_27	L1M5_dup19494	377	32507006	32507382	+	62.3845	0	6.55046e-303	8.77132	C6b	40	23871	597		HLA-DRB9/HLA-DRB5			-39453	-86812
R_SVA_27	L1PA6_dup2344	307	32507397	32507703	-	75.2257	0	6.55046e-303	11.2196	C6b	40	23871	597		HLA-DRB9/HLA-DRB5			-39132	-86491
R_SVA_27	L1PA6_dup2345	2581	32507704	32510284	+	49.7775	4.46553e-300	1.2135e-294	48.2983	C6b	40	23871	597		HLA-DRB9/HLA-DRB5			-36551	-83910
R_SVA_27	L1M5_dup19495	106	32510336	32510441	+	10.623	2.6269e-25	1.04949e-21	0.208711	C6b	40	23871	597		HLA-DRB9/HLA-DRB5			-36394	-83753
R_SVA_27	L1PA5_dup4256	130	32510442	32510571	+	12.3634	3.15984e-33	1.63438e-29	0.204481	C6b	40	23871	597		HLA-DRB9/HLA-DRB5			-36264	-83623
R_SVA_27	MSTB_dup2975	407	32510692	32511098	+	46.9879	1.58164e-279	2.98e-274	13.9056	C6b	40	23871	597		HLA-DRB9/HLA-DRB5			-35737	-83096
R_SVA_27	L1M5_dup19497	567	32511148	32511714	-	49.9906	1.24455e-301	3.51732e-296	12.822	C6b	40	23871	597		HLA-DRB9/HLA-DRB5			-35121	-82480
R_SVA_27	L1ME3G_dup5954	268	32512562	32512829	-	44.2755	3.17592e-259	4.62665e-254	8.48593	C6b	40	23871	597		HLA-DRB9/HLA-DRB5			-34006	-81365
R_SVA_27	LTR14_dup32	556	32512830	32513385	+	85.2719	0	6.55046e-303	20.6108	C6b	40	23871	597		HLA-DRB9/HLA-DRB5			-33450	-80809
R_SVA_27	L1ME3G_dup5955	167	32513386	32513552	-	59.1111	0	6.55046e-303	9.09157	C6b	40	23871	597		HLA-DRB9/HLA-DRB5			-33283	-80642
R_SVA_27	L1ME1_dup11324	348	32513749	32514096	-	37.3021	6.13193e-206	4.37624e-201	5.88932	C6b	40	23871	597		HLA-DRB9/HLA-DRB5			-32739	-80098
R_SVA_27	L1PB4_dup2580	138	32514113	32514250	-	25.6578	3.35356e-117	6.05993e-113	2.13128	C6b	40	23871	597		HLA-DRB9/HLA-DRB5			-32585	-79944
R_SVA_27	L1ME1_dup11325	290	32514334	32514623	-	65.8229	0	6.55046e-303	12.105	C6b	40	23871	597		HLA-DRB9/HLA-DRB5			-32212	-79571
R_SVA_27	AluSc_dup11906	278	32514874	32515151	+	59.5253	0	6.55046e-303	8.46004	C6b	40	23871	597		HLA-DRB9/HLA-DRB5			-31684	-79043
R_SVA_27	MLT1L_dup4493	365	32515853	32516217	+	49.6556	3.46988e-299	9.08008e-294	13.2899	C6b	40	23871	597		HLA-DRB9/HLA-DRB5			-30618	-77977
R_SVA_27	AluSq10_dup641	313	32516225	32516537	+	63.2877	0	6.55046e-303	9.87501	C6b	40	23871	597		HLA-DRB5			-30298	-77657
R_SVA_27	L1MA8_dup3535	120	32517198	32517317	-	49.168	1.28556e-295	3.13209e-290	8.9932	Cb	40	23871	597		HLA-DRB5			-29518	-76877
R_SVA_27	HLA-DRB5	12935	32517353	32530287	-	43.371	2.16089e-252	2.77593e-247	2957.88	HLA-DRB5					HLA-DRB5			-16548	-63907
R_SVA_27	MER53_dup2068	70	32524854	32524923	+	35.4511	1.19573e-191	7.15963e-187	2.57673	C7	8	8145	1018	7537	HLA-DRB5			-21912	-69271
R_SVA_27	L2a_dup64987	400	32526819	32527218	+	12.7465	4.27534e-35	2.3165e-31	5.77937	C7	8	8145	1018		HLA-DRB5			-19617	-66976
R_SVA_27	AluSc_dup11907	312	32527219	32527530	+	49.9759	1.59047e-301	4.40682e-296	4.27102	C7	8	8145	1018		HLA-DRB5			-19305	-66664
R_SVA_27	AluSq2_dup19874	311	32527595	32527905	+	52.0598	0	6.55046e-303	5.67564	C7	8	8145	1018		HLA-DRB5			-18930	-66289
R_SVA_27	L2a_dup64989	517	32527906	32528422	+	9.84691	4.30891e-22	1.51276e-18	6.93256	C7	8	8145	1018		HLA-DRB5			-18413	-65772
R_SVA_27	AluJb_dup41633	271	32528685	32528955	+	-5.1898	2.4507e-07	0.000233958	-4.35622	C7	8	8145	1018		HLA-DRB5			-17880	-65239
R_SVA_27	AluSc8_dup7336	295	32531212	32531506	-	6.09842	1.42145e-09	1.96925e-06	0.921888	C7	8	8145	1018		HLA-DRB5			-15329	-62688
R_SVA_27	SVA_B_dup264	1467	32531533	32532999	+	9.8645	3.66239e-22	1.28802e-18	4.08941	C7	8	8145	1018		HLA-DRB5/HLA-DRB6			-13836	-61195
R_SVA_27	L1MC2_dup2162	481	32536958	32537438	-	-4.28455	1.97005e-05	0.0111141	-1.46744	C8	3	1802	601	3959	HLA-DRB5/HLA-DRB6			-9397	-56756
R_SVA_27	HERV9-int_dup97	354	32538109	32538462	+	6.3882	2.35453e-10	3.588e-07	0.561597	C8	3	1802	601		HLA-DRB5/HLA-DRB6			-8373	-55732
R_SVA_27	AluYk4_dup351	298	32538463	32538760	-	7.29141	5.39524e-13	1.07728e-09	0.940378	C8	3	1802	601		HLA-DRB5/HLA-DRB6			-8075	-55434
R_SVA_27	L1M5_dup19498	934	32546087	32547020	+	-4.2532	2.26272e-05	0.012488	-1.33477	C9	7	6550	936	7327	HLA-DRB6			185	-47174
R_SVA_27	MSTB_dup2976	116	32547023	32547138	+	3.88031	0.000109706	0.0453857	0.0757607	C9	7	6550	936		HLA-DRB6			303	-47056
R_SVA_27	LTR12C_dup1127	1349	32547139	32548487	-	8.99405	8.51329e-19	2.55577e-15	3.08911	C9	7	6550	936		HLA-DRB6			1652	-45707
R_SVA_27	L1ME1_dup11327	299	32550094	32550392	-	-6.97685	4.85896e-12	8.9078e-09	-1.45391	C9	7	6550	936		HLA-DRB6			3557	-43802
R_SVA_27	AluSg_dup12068	303	32550456	32550758	+	-6.55639	8.01485e-11	1.28715e-07	-2.32254	C9	7	6550	936		HLA-DRB6			3923	-43436
R_SVA_27	MLT1L_dup4494	268	32551513	32551780	+	-10.1469	2.60337e-23	9.58017e-20	-5.54741	C9	7	6550	936		HLA-DRB6			4945	-42414
R_SVA_27	L1MA8_dup3536	131	32552507	32552637	-	-6.675	3.69249e-11	6.17784e-08	-1.40241	C9	7	6550	936		HLA-DRB6			5802	-41557
R_SVA_27	HLA-DRB6	7290	32552713	32560002	-	-7.76814	1.63916e-14	3.69893e-11	-3.38868	HLA-DRB6					HLA-DRB6			13167	-34192
R_SVA_27	MIR_dup64253	195	32555239	32555433	+	-9.31805	5.10375e-20	1.6339e-16	-4.35157	C10	17	35928	1996	2602	HLA-DRB6			8598	-38761
R_SVA_27	AluSg_dup12069	278	32556549	32556826	+	7.94159	4.38183e-15	1.03371e-11	0.791583	C10	17	35928	1996		HLA-DRB6			9991	-37368
R_SVA_27	Tigger4_dup578	275	32559439	32559713	+	-10.8623	2.4413e-26	1.01823e-22	-11.7434	C10	17	35928	1996		HLA-DRB6			12878	-34481
R_SVA_27	HERVK3-int_dup98	3210	32560088	32563297	-	4.79712	1.80124e-06	0.00140438	2.29317	C10	17	35928	1996		HLA-DRB6/HLA-DRB1			16462	-30897
R_SVA_27	MER20_dup5742	179	32567827	32568005	-	-10.2815	7.22533e-24	2.71905e-20	-10.8186	C10	17	35928	1996		HLA-DRB6/HLA-DRB1			21170	-26189
R_SVA_27	MER53_dup2070	64	32568817	32568880	+	-6.03138	2.13185e-09	2.88524e-06	-1.23854	C10	17	35928	1996		HLA-DRB6/HLA-DRB1			22045	-25314
R_SVA_27	L2a_dup64990	1085	32570094	32571178	+	-4.06321	5.13886e-05	0.0246483	-4.75552	C10	17	35928	1996		HLA-DRB6/HLA-DRB1			24343	-23016
R_SVA_27	AluSx3_dup10817	313	32571611	32571923	+	9.34937	3.87089e-20	1.24798e-16	0.94047	C10	17	35928	1996		HLA-DRB6/HLA-DRB1			25088	-22271
R_SVA_27	L1M5_dup19499	879	32572451	32573329	+	19.3467	3.05882e-73	3.1829e-69	4.02668	C10	17	35928	1996		HLA-DRB6/HLA-DRB1			26494	-20865
R_SVA_27	MSTB_dup2978	415	32573330	32573744	+	9.80745	6.20026e-22	2.15747e-18	2.13199	C10	17	35928	1996		HLA-DRB6/HLA-DRB1			26909	-20450
R_SVA_27	AluYa5_dup1489	311	32579822	32580132	+	20.8285	4.63797e-83	5.43888e-79	6.61766	C10	17	35928	1996		HLA-DRB1			33297	-14062
R_SVA_27	MIR_dup64255	200	32582115	32582314	+	6.66364	3.97907e-11	6.63689e-08	5.86574	C10	17	35928	1996		HLA-DRB1			35479	-11880
R_SVA_27	MER53_dup2071	69	32585002	32585070	+	26.2207	2.41061e-121	4.6663e-117	10.8582	C10	17	35928	1996		HLA-DRB1			38235	-9124
R_SVA_27	L2a_dup64991	80	32585982	32586061	+	7.88639	6.68628e-15	1.55374e-11	11.7084	C10	17	35928	1996		HLA-DRB1			39226	-8133
R_SVA_27	AluSc8_dup7338	311	32587101	32587411	+	42.0103	4.63866e-242	5.04218e-237	19.3577	C10	17	35928	1996		HLA-DRB1			40576	-6783
R_SVA_27	AluJb_dup41635	293	32588176	32588468	+	6.01078	2.41261e-09	3.2404e-06	8.93192	C10	17	35928	1996		HLA-DRB1			41633	-5726
R_SVA_27	AluSz_dup32624	299	32590869	32591167	+	4.45695	9.05073e-06	0.00575791	0.391177	C10	17	35928	1996		HLA-DRB1			44332	-3027
R_SVA_27	AluY_dup35538	272	32603573	32603844	+	4.9053	1.05436e-06	0.000871241	0.54424	AluDRB1					AluDRB1			57009	9379
R_SVA_27	AluSx_dup36700	307	32609031	32609337	+	5.54093	3.65814e-08	4.08896e-05	0.622218	C10/C11								62502	14837
R_SVA_27	L1M5_dup19503	533	32619714	32620246	+	6.01302	2.38032e-09	3.19824e-06	0.572227	C11	5	5042	1008	28547	HLA-DRB1/HLA-DQA1			73411	25520
R_SVA_27	L1M5_dup19504	375	32620841	32621215	+	7.99618	2.87756e-15	6.87911e-12	1.62084	C11	5	5042	1008		HLA-DRB1/HLA-DQA1			74380	26647
R_SVA_27	MER66B_dup418	492	32621488	32621979	-	7.0149	3.74177e-12	6.93435e-09	1.5443	C11	5	5042	1008		HLA-DRB1/HLA-DQA1			75144	27294
R_SVA_27	MamRep1879_dup533	114	32623928	32624041	+	4.32493	1.64594e-05	0.00956787	0.636425	C11	5	5042	1008		HLA-DRB1/HLA-DQA1			77206	29734
R_SVA_27	L1PA2_dup1852	106	32624651	32624756	+	19.1558	5.28274e-72	5.37434e-68	1.13709	C11	5	5042	1008		HLA-DRB1/HLA-DQA1			77921	30457
R_SVA_27	MER2B_dup565	32	32625903	32625934	+	6.18872	8.18253e-10	1.16794e-06	0.0869771	C12a	41	33110	808	1147	HLA-DRB1/HLA-DQA1			79099	31709
R_SVA_27	AluY_dup35540	305	32625935	32626239	-	12.6179	1.83426e-34	9.76625e-31	1.34802	C12a	41	33110	808		HLA-DRB1/HLA-DQA1			79404	31741
R_SVA_27	MER2B_dup566	87	32626240	32626326	+	7.00973	3.87718e-12	7.174e-09	0.56923	C12a	41	33110	808		HLA-DRB1/HLA-DQA1			79491	32046
R_SVA_27	MIR_dup64256	243	32626625	32626867	+	5.80319	8.21824e-09	1.02309e-05	0.764632	C12a	41	33110	808		HLA-DRB1/HLA-DQA1			80032	32431
R_SVA_27	AluSq_dup6049	287	32627550	32627836	+	5.49479	4.7269e-08	5.18154e-05	1.30017	C12a	41	33110	808		HLA-DRB1/HLA-DQA1			81001	33356
R_SVA_27	HLA-DQA1	9353	32628179	32637531	+	9.08992	3.73503e-19	1.1429e-15	24.0713	HLA-DQA1					HLA-DQA1			90696	33985
R_SVA_27	L1MEc_dup6833	811	32628340	32629150	-	4.02159	6.1232e-05	0.0284949	1.47693	C12a	41	33110	808		HLA-DRB1/HLA-DQA1			82315	34146
R_SVA_27	L1PA13_dup3194	340	32629381	32629720	-	5.48047	5.11614e-08	5.57664e-05	1.19961	C12a	41	33110	808		HLA-DRB1/HLA-DQA1			82885	35187
R_SVA_27	AluY_dup35541	279	32629721	32629999	-	7.58249	6.54032e-14	1.40414e-10	0.777039	C12a	41	33110	808		HLA-DRB1/HLA-DQA1			83164	35527
R_SVA_27	L1PA13_dup3195	1227	32630000	32631226	-	6.86093	1.06879e-11	1.89569e-08	3.84197	C12a	41	33110	808		HLA-DRB1/HLA-DQA1			84391	35806
R_SVA_27	AluY_dup35542	287	32631771	32632057	-	11.8588	7.82847e-31	3.79496e-27	1.72924	C12a	41	33110	808		HLA-DRB1/HLA-DQA1			85222	37577
R_SVA_27	MIRb_dup81182	265	32633203	32633467	-	13.6634	9.66918e-40	5.81668e-36	2.02578	C12a	41	33110	808		HLA-DRB1/HLA-DQA1			86632	39009
R_SVA_27	MER90a_dup421	128	32634950	32635077	-	7.93147	4.73581e-15	1.11517e-11	0.589074	C12a	41	33110	808		HLA-DRB1/HLA-DQA1			88242	40756
R_SVA_27	MLT2C1_dup945	383	32635078	32635460	-	5.96606	3.15182e-09	4.15698e-06	0.77934	C12a	41	33110	808		HLA-DRB1/HLA-DQA1			88625	40884
R_SVA_27	MER90a_dup422	466	32635466	32635931	-	6.28977	4.37289e-10	6.44816e-07	1.83795	C12a	41	33110	808		HLA-DRB1/HLA-DQA1			89096	41272
R_SVA_27	HLA-DQA1	9632	32637431	32647062	+	7.52853	9.72444e-14	2.06112e-10	49.0014	HLA-DQA1					HLA-DQA1			100227	43237
R_SVA_27	L2c_dup52812	189	32641003	32641191	-	4.30852	1.77098e-05	0.0101734	3.11601	C12b	41	33110	808		HLA-DQA1			94356	46809
R_SVA_27	MER51A_dup285	72	32642386	32642457	-	25.1622	1.41285e-113	2.42291e-109	13.708	C12b	41	33110	808		HLA-DQA1			95622	48192
R_SVA_27	MER1B_dup2064	341	32645261	32645601	-	5.2289	1.99398e-07	0.000193721	13.6181	C12b	41	33110	808		HLA-DQA1/HLA-DQB1			98766	51067
R_SVA_27	L1MC5_dup5276	257	32646930	32647186	+	-5.3617	9.79389e-08	0.000101218	-0.604454	C12b	41	33110	808		HLA-DQA1/HLA-DQB1			100351	52736
R_SVA_27	AluSx1_dup35985	298	32647187	32647484	+	15.4885	1.13218e-49	8.28518e-46	4.05169	C12b	41	33110	808		HLA-DQA1/HLA-DQB1			100649	52993
R_SVA_27	L1PA6_dup2346	2584	32648261	32650844	+	18.803	9.80882e-70	9.68603e-66	56.9763	C12b	41	33110	808		HLA-DQA1/HLA-DQB1			104009	54067
R_SVA_27	AluYm1_dup1636	292	32650895	32651186	-	14.7416	1.67207e-45	1.12086e-41	3.88715	C12b	41	33110	808		HLA-DQA1/HLA-DQB1			104351	56701
R_SVA_27	L1PA6_dup2347	116	32651187	32651302	+	7.03231	3.31869e-12	6.17621e-09	0.473563	C12b	41	33110	808		HLA-DQA1/HLA-DQB1			104467	56993
R_SVA_27	AluYm1_dup1637	303	32651303	32651605	+	16.2549	4.28804e-54	3.39651e-50	3.00236	C12b	41	33110	808		HLA-DQA1/HLA-DQB1			104770	57109
R_SVA_27	HAL1ME_dup3201	405	32651606	32652010	+	16.2376	5.41888e-54	4.28263e-50	6.61867	C12b	41	33110	808		HLA-DQA1/HLA-DQB1			105175	57412
R_SVA_27	AluYc_dup1618	285	32652011	32652295	+	16.7241	7.20534e-57	5.96122e-53	3.19869	C12b	41	33110	808		HLA-DQA1/HLA-DQB1			105460	57817
R_SVA_27	HAL1ME_dup3202	173	32652296	32652468	+	4.63389	3.96013e-06	0.00280867	1.25151	C12b	41	33110	808		HLA-DQA1/HLA-DQB1			105633	58102
R_SVA_27	HAL1ME_dup3203	268	32652575	32652842	+	4.21674	2.65529e-05	0.0142591	2.33976	C12b	41	33110	808		HLA-DQA1/HLA-DQB1			106007	58381
R_SVA_27	LTR16A_dup1653	318	32652876	32653193	-	4.11283	4.1611e-05	0.0207064	2.96837	C12b	41	33110	808		HLA-DQA1/HLA-DQB1			106358	58682
R_SVA_27	AluSg_dup12070	298	32653263	32653560	-	18.8303	6.55913e-70	6.49518e-66	6.58784	C12b	41	33110	808		HLA-DQA1/HLA-DQB1			106725	59069
R_SVA_27	L1MA7_dup2854	431	32653596	32654026	+	16.7881	2.98603e-57	2.48793e-53	5.22158	C12b	41	33110	808		HLA-DQA1/HLA-DQB1			107191	59402
R_SVA_27	AluJb_dup41636	281	32654027	32654307	+	17.1382	2.33116e-59	1.98681e-55	3.71372	C12b	41	33110	808		HLA-DQA1/HLA-DQB1			107472	59833
R_SVA_27	L1MA7_dup2855	83	32654308	32654390	+	14.0128	1.42015e-41	8.86787e-38	1.8783	C12b	41	33110	808		HLA-DQA1/HLA-DQB1			107555	60114
R_SVA_27	MER2_dup3447	324	32654391	32654714	-	17.6386	2.03403e-62	1.82145e-58	11.2529	C12b	41	33110	808		HLA-DQA1/HLA-DQB1			107879	60197
R_SVA_27	L1MA7_dup2856	22	32654715	32654736	+	9.45811	1.47284e-20	4.83519e-17	0.463826	C12b	41	33110	808		HLA-DQA1/HLA-DQB1			107901	60521
R_SVA_27	AluSx_dup36701	319	32654737	32655055	+	16.3684	9.24761e-55	7.41638e-51	6.06331	C12b	41	33110	808		HLA-DQA1/HLA-DQB1			108220	60543
R_SVA_27	L1MA7_dup2857	136	32655056	32655191	+	13.0998	7.4092e-37	4.20813e-33	2.15901	C12b	41	33110	808		HLA-DQA1/HLA-DQB1			108356	60862
R_SVA_27	Tigger13a_dup1183	147	32655600	32655746	+	7.94388	4.30518e-15	1.01715e-11	2.63685	C12b	41	33110	808		HLA-DQA1/HLA-DQB1			108911	61406
R_SVA_27	MER11C_dup315	1069	32655747	32656815	-	19.3552	2.69351e-73	2.80691e-69	68.6959	C12b	41	33110	808		HLA-DQA1/HLA-DQB1			109980	61553
R_SVA_27	Tigger13a_dup1184	99	32656816	32656914	+	18.4639	1.41276e-67	1.36084e-63	23.9105	C12b	41	33110	808		HLA-DQA1/HLA-DQB1			110079	62622
R_SVA_27	LTR5_Hs_dup227	958	32657126	32658083	-	19.0899	1.40832e-71	1.42454e-67	138.264	C12b	41	33110	808		HLA-DQA1/HLA-DQB1			111248	62932
R_SVA_27	MLT1K_dup6654	43	32658971	32659013	+	22.637	1.66175e-95	2.24707e-91	25.447	C12b	41	33110	808		HLA-DQA1/HLA-DQB1			112178	64777
R_SVA_27	HLA-DQB1-AS1	850	32659880	32660729	+	14.8728	3.17241e-46	2.16043e-42	527.516	HLA-DQB1-AS1					HLA-DQB1-AS1			113894	65686
R_SVA_27	MIRb_dup81184	114	32663614	32663727	+	11.7457	2.62719e-30	1.25378e-26	9.53097	C12c	3	10746	3582	4601	HLA-DQB1			116892	69420
R_SVA_27	MIRb_dup81185	180	32665648	32665827	+	6.35637	2.87918e-10	4.33838e-07	5.60082	C12c	3	10746	3582		HLA-DQB1			118992	71454
R_SVA_27	THE1A_dup1675	351	32674010	32674360	+	3.90437	9.94651e-05	0.0420225	0.676283	C12c	3	10746	3582		HLA-DQB1/HLA-DQA2			127525	79816
R_SVA_27	HLA-DQA2	5808	32741391	32747198	+	-7.54891	8.3738e-14	1.78529e-10	-142.789	HLA-DQA2					HLA-DQA2			200363	147197
R_SVA_27	HAL1ME_dup3205	122	32751346	32751467	+	-4.43891	9.83072e-06	0.00617928	-1.17008	C12/C13					HLA-DQA2/HLA-DQB2			204632	157152
R_SVA_27	L1MD1_dup2374	317	32873481	32873797	+	-4.04394	5.57423e-05	0.0263661	-1.22538						PSMB9/PP1R2P1			326962	279287
R_SVA_85	MIR_dup64251	200	32519925	32520124	+	-6.37822	2.50811e-10	3.80399e-07	-5.19402	C7	7	9387	1341		HLA-DRB5					-538822	-542409
R_SVA_85	L2a_dup64984	60	32520634	32520693	+	-4.34807	1.48381e-05	0.00876321	-2.2619	C7	7	9387	1341		HLA-DRB5					-538253	-541840
R_SVA_85	L2a_dup64985	93	32525817	32525909	+	-5.24834	1.79871e-07	0.000176387	-4.30444	C7	7	9387	1341		HLA-DRB5					-533037	-536624
R_SVA_85	L2a_dup64986	392	32526126	32526517	+	-3.91187	9.64603e-05	0.0409718	-8.71457	C7	7	9387	1341		HLA-DRB5					-532429	-536016
R_SVA_85	AluJb_dup41633	271	32528685	32528955	+	-4.26259	2.17097e-05	0.0120621	-3.30912	C7	7	9387	1341		HLA-DRB5					-529991	-533578
R_SVA_85	MADE2_dup979	77	32529236	32529312	+	-5.93384	3.81702e-09	4.96893e-06	-1.96899	C7	7	9387	1341		HLA-DRB5					-529634	-533221
R_SVA_85	MLT1L_dup4494	268	32551513	32551780	+	-4.53734	6.23921e-06	0.00417588	-2.35865	C9	2	3920	1960		HLA-DRB6					-507166	-510753
R_SVA_85	MIR_dup64253	195	32555239	32555433	+	-5.81114	7.84696e-09	9.79976e-06	-2.55205	C9	2	3920	1960		HLA-DRB6					-503513	-507100
R_SVA_85	AluY_dup35536	311	32567470	32567780	+	-4.39896	1.17931e-05	0.00722194	-0.574739	C10	1	311	311		HLA-DRB6					-491166	-494753
	HLA-Z	87	32896402	32896488											HLA-Z					-162458	-166045
R_SVA_85	L2_dup21390	119	32956451	32956569	+	-7.53851	9.03826e-14	1.92116e-10	-3.51511	C17	16	10263	641	388671	HLA-DMA/BRD2					-102377	-105964
R_SVA_85	AluSc8_dup7342	299	32957421	32957719	+	-6.68832	3.38208e-11	5.68137e-08	-3.51651	C17	16	10263	641		HLA-DMA/BRD2					-101227	-104814
R_SVA_85	HLA-Z	401	32957844	32958244	+	-7.74007	2.0245e-14	4.53805e-11	-7.51822	C17	16	10263	641		HLA-DMA/BRD2					-100702	-104289
R_SVA_85	Charlie14a_dup206	230	32958869	32959098	+	-6.97349	4.97215e-12	9.09995e-09	-4.0757	C17	16	10263	641		HLA-DMA/BRD2					-99848	-103435
R_SVA_85	Charlie14a_dup207	59	32959425	32959483	+	-6.75448	2.1815e-11	3.72931e-08	-2.02697	C17	16	10263	641		HLA-DMA/BRD2					-99463	-103050
R_SVA_85	L2c_dup52827	389	32959604	32959992	+	-7.74963	1.88416e-14	4.23423e-11	-5.93135	C17	16	10263	641		HLA-DMA/BRD2					-98954	-102541
R_SVA_85	L2c_dup52828	242	32960042	32960283	+	-7.35275	3.47953e-13	7.06041e-10	-3.45943	C17	16	10263	641		HLA-DMA/BRD2					-98663	-102250
R_SVA_85	L1MA4_dup3680	2033	32961235	32963267	+	-7.24323	7.59663e-13	1.49863e-09	-21.198	C17	16	10263	641		HLA-DMA/BRD2					-95679	-99266
R_SVA_85	Charlie4a_dup1198	278	32963274	32963551	+	-5.74309	1.16348e-08	1.41586e-05	-2.44307	C17	16	10263	641		HLA-DMA/BRD2					-95395	-98982
R_SVA_85	Charlie4a_dup1199	103	32963885	32963987	+	-6.66741	3.88148e-11	6.48482e-08	-2.54036	C17	16	10263	641		HLA-DMA/BRD2					-94959	-98546
R_SVA_85	MIR_dup64269	69	32964321	32964389	+	-5.03871	5.36811e-07	0.000474991	-0.512931	C17	16	10263	641		HLA-DMA/BRD2					-94557	-98144
R_SVA_85	AluY_dup35554	301	32964562	32964862	+	-4.76423	2.1152e-06	0.00162012	-1.51709	C17	16	10263	641		HLA-DMA/BRD2					-94084	-97671
R_SVA_85	MSTD_dup2998	204	32964863	32965066	+	-6.32459	3.51625e-10	5.24132e-07	-1.4738	C17	16	10263	641		HLA-DMA/BRD2					-93880	-97467
R_SVA_85	MIR_dup64270	138	32965067	32965204	+	-6.18321	8.46474e-10	1.20567e-06	-1.52723	C17	16	10263	641		HLA-DMA/BRD2					-93742	-97329
R_SVA_85	AluSg_dup12071	292	32966266	32966557	+	-3.90452	9.94015e-05	0.0420007	-0.867407	C17	16	10263	641		HLA-DMA/BRD2					-92389	-95976
R_SVA_85	MER3_dup3886	157	32966558	32966714	+	-5.93732	3.739e-09	4.87546e-06	-1.21804	C17	16	6672	641		HLA-DMA/BRD2					-92232	-95819
R_SVA_85	L1PA8_dup3003	389	33063447	33063835	-	4.98475	7.06713e-07	0.00060793	0.890504	C18	4	5061	1265	96733	HLA-DPA1					2650	914
R_SVA_85	MSTB1_dup1645	408	33067196	33067603	+	6.61823	5.35892e-11	8.81561e-08	7.98565	C18	4	5061	1265		HLA-DPA1					6399	4663
R_SVA_85	L1ME5_dup1216	334	33067604	33067937	+	10.2744	7.73389e-24	2.90733e-20	19.9619	C18	4	5061	1265		HLA-DPA1					6807	5071
R_SVA_85	MIR_dup64274	250	33068259	33068508	+	11.9216	3.98159e-31	1.94414e-27	33.3417	C18	4	5061	1265		HLA-DPA1					7462	5726
R_SVA_85	MIR3_dup31781	89	33073108	33073196	+	-5.82267	7.33756e-09	9.19855e-06	-2.97078	C18/C19	1	89	89		HLA-DPA1					12311	10575
R_SVA_85	HLA-DPA1	7274	33073502	33080775	-	-7.85843	8.27491e-15	1.90784e-11	-10.3479	HLA-DPA1					HLA-DPA1					12705	10969
R_SVA_85	HLA-DPB1	13707	33075990	33089696	+	-8.53162	4.07456e-17	1.10343e-13	-38.1596	HLA-DPB1					HLA-DPB1					15193	13457
R_SVA_85	AluJb_dup41647	311	33083458	33083768	-	5.94943	3.4797e-09	4.56048e-06	6.13149	C19	3	6297	2099	14950	HLA-DPB1					22661	20925
R_SVA_85	MLT1I_dup4103	228	33089392	33089619	-	-10.6862	1.40884e-25	5.69779e-22	-5.25601	C19	3	6297	2099		HLA-DPB1					28595	26859
R_SVA_85	L2a_dup65010	66	33089690	33089755	-	-4.26993	2.10176e-05	0.0117357	-0.658376	C19	3	6297	2099		HLA-DPB1					28893	27157
R_SVA_85	L1ME3B_dup2911	141	33089799	33089939	+	-5.70041	1.48639e-08	1.77714e-05	-0.734832	C20	5	1805	361	44	HLA-DPB1/HLA-DPA2					29002	27266
R_SVA_85	L1MEh_dup1125	390	33089948	33090337	+	-6.30839	3.89205e-10	5.77043e-07	-1.83197	C20	5	1805	361		HLA-DPB1/HLA-DPA2					29151	27415
R_SVA_85	L1M5_dup19517	683	33090406	33091088	+	-8.09836	1.3009e-15	3.18318e-12	-3.276	C20	5	1805	361		HLA-DPB1/HLA-DPA2					29609	27873
R_SVA_85	L1P1_dup1177	153	33091224	33091376	+	-5.54624	3.55138e-08	3.98034e-05	-0.683886	C20	5	1805	361		HLA-DPB1/HLA-DPA2					30427	28691
R_SVA_85	MIR_dup64277	224	33091381	33091604	+	-3.88151	0.000109172	0.0452164	-0.434357	C20	5	1805	361		HLA-DPB1/HLA-DPA2					30584	28848
NR_SVA_381	AluY_dup35528	311	32479723	32480033	+	5.27589	1.55334e-07	0.000154176	2.14985	C4	1	311	311		HLA-DRB9					-578913	-582500
NR_SVA_381	MIR_dup64251	200	32519925	32520124	+	6.91541	7.38987e-12	1.33144e-08	4.92849	C7	5	9387	1877	39892	HLA-DRB5					-538822	-542409
NR_SVA_381	L2a_dup64984	60	32520634	32520693	+	5.02787	5.67399e-07	0.000498932	2.28961	C7	5	9387	1877		HLA-DRB5					-538253	-541840
NR_SVA_381	L2a_dup64985	93	32525817	32525909	+	5.25252	1.75914e-07	0.000172878	3.78036	C7	5	9387	1877		HLA-DRB5					-533037	-536624
NR_SVA_381	AluJb_dup41633	271	32528685	32528955	+	4.71594	2.67327e-06	0.00198965	3.20772	C7	5	9387	1877		HLA-DRB5					-529991	-533578
NR_SVA_381	MADE2_dup979	77	32529236	32529312	+	6.66146	4.03646e-11	6.72546e-08	1.93298	C7	5	9387	1877		HLA-DRB5					-529634	-533221
NR_SVA_381	MLT1L_dup4494	268	32551513	32551780	+	4.57396	5.2564e-06	0.00360465	2.08629	C9	1	268	268	22201	HLA-DRB6					-507166	-510753
NR_SVA_381	MIR_dup64253	195	32555239	32555433	+	5.87143	5.5163e-09	7.0333e-06	2.2622	C10	3	15939	5313	3459	HLA-DRB6/HLA-DRB1					-503513	-507100
NR_SVA_381	AluY_dup35536	311	32567470	32567780	+	4.00854	6.46698e-05	0.0297687	0.460194	C10	3	15939	5313		HLA-DRB6/HLA-DRB1					-491166	-494753
NR_SVA_381	L2a_dup64990	1085	32570094	32571178	+	3.87051	0.000114157	0.0467807	3.66635	C10	3	15939	5313		HLA-DRB6/HLA-DRB1					-487768	-491355
NR_SVA_381	L2_dup21390	119	32956451	32956569	+	7.695	2.83746e-14	6.29842e-11	3.14592	C17	15	10263	684	385273	HLA-DMA/BRD2					-102377	-105964
NR_SVA_381	AluSc8_dup7342	299	32957421	32957719	+	6.72878	2.58784e-11	4.39524e-08	3.10398	C17	15	10263	684		HLA-DMA/BRD2					-101227	-104814
NR_SVA_381	L2c_dup52826	401	32957844	32958244	+	8.21413	5.23586e-16	1.31206e-12	6.98187	C17	15	10263	684		HLA-DMA/BRD2					-100702	-104289
NR_SVA_381	Charlie14a_dup206	230	32958869	32959098	+	6.85967	1.07789e-11	1.91063e-08	3.52042	C17	15	10263	684		HLA-DMA/BRD2					-99848	-103435
NR_SVA_381	Charlie14a_dup207	59	32959425	32959483	+	6.87313	9.84279e-12	1.75129e-08	1.80892	C17	15	10263	684		HLA-DMA/BRD2					-99463	-103050
NR_SVA_381	L2c_dup52827	389	32959604	32959992	+	7.78128	1.48462e-14	3.36309e-11	5.22541	C17	15	10263	684		HLA-DMA/BRD2					-98954	-102541
NR_SVA_381	L2c_dup52828	242	32960042	32960283	+	6.99002	4.4397e-12	8.17311e-09	2.89182	C17	15	10263	684		HLA-DMA/BRD2					-98663	-102250
NR_SVA_381	L1MA4_dup3680	2033	32961235	32963267	+	7.79427	1.34596e-14	3.05683e-11	19.955	C17	15	10263	684		HLA-DMA/BRD2					-95679	-99266
NR_SVA_381	Charlie4a_dup1198	278	32963274	32963551	+	6.13562	1.13317e-09	1.59061e-06	2.28637	C17	15	10263	684		HLA-DMA/BRD2					-95395	-98982
NR_SVA_381	Charlie4a_dup1199	103	32963885	32963987	+	6.66065	4.05802e-11	6.759e-08	2.22713	C17	15	10263	684		HLA-DMA/BRD2					-94959	-98546
NR_SVA_381	MIR_dup64269	69	32964321	32964389	+	4.65331	3.61051e-06	0.00258917	0.416303	C17	15	10263	684		HLA-DMA/BRD2					-94557	-98144
NR_SVA_381	AluY_dup35554	301	32964562	32964862	+	4.80586	1.72564e-06	0.00135185	1.34277	C17	15	10263	684		HLA-DMA/BRD2					-94084	-97671
NR_SVA_381	MSTD_dup2998	204	32964863	32965066	+	6.21768	6.84412e-10	9.86971e-07	1.27214	C17	15	10263	684		HLA-DMA/BRD2					-93880	-97467
NR_SVA_381	MIR_dup64270	138	32965067	32965204	+	6.55436	8.12053e-11	1.30279e-07	1.41811	C17	15	10263	684		HLA-DMA/BRD2					-93742	-97329
NR_SVA_381	MER3_dup3886	157	32966558	32966714	+	6.35569	2.89157e-10	4.35611e-07	1.14196	C17	15	10263	684		HLA-DMA/BRD2					-92232	-95819
NR_SVA_381	L1PA8_dup3003	389	33063447	33063835	-	-5.89705	4.74455e-09	6.09496e-06	-0.920952	C18	4	5061	1265	96733	HLA-DPA1					2650	914
NR_SVA_381	MSTB1_dup1645	408	33067196	33067603	+	-7.95576	3.92966e-15	9.3061e-12	-8.36204	C18	4	5061	1265		HLA-DPA1					6399	4663
NR_SVA_381	L1ME5_dup1216	334	33067604	33067937	+	-11.887	5.7811e-31	2.80825e-27	-20.0077	C18	4	5061	1265		HLA-DPA1					6807	5071
NR_SVA_381	MIR_dup64274	250	33068259	33068508	+	-14.1013	4.81974e-42	3.04593e-38	-33.9309	C18	4	5061	1265		HLA-DPA1					7462	5726
NR_SVA_381	MIR3_dup31781	89	33073108	33073196	+	5.65878	1.88444e-08	2.2139e-05	2.5355	C18/C19	1	89	89		HLA-DPA1					12311	10575
NR_SVA_381	HLA-DPA1	7274	33073502	33080775	-	8.36607	1.559e-16	4.06908e-13	9.63766	HLA-DPA1					HLA-DPA1					12705	10969
NR_SVA_381	HLA-DPB1	13707	33075990	33089696	+	9.78691	7.48979e-22	2.5966e-18	38.0881	HLA-DPB1					HLA-DPB1					15193	13457
NR_SVA_381	AluJb_dup41647	311	33083458	33083768	-	-7.24155	7.68749e-13	1.51634e-09	-6.50681	C19	3	6297	2099	14950	HLA-DPB1					22661	20925
NR_SVA_381	MLT1I_dup4103	228	33089392	33089619	-	13.3097	6.39905e-38	3.71504e-34	5.61788	C19	3	6297	2099		HLA-DPB1					28595	26859
NR_SVA_381	L2a_dup65010	66	33089690	33089755	-	5.05108	5.03805e-07	0.000448623	0.68153	C19	3	6297	2099		HLA-DPB1					28893	27157
NR_SVA_381	L1ME3B_dup2911	141	33089799	33089939	+	6.11889	1.25494e-09	1.74903e-06	0.690884	C20	5	1805	361	44	HLA-DPB1/HLA-DPA2					29002	27266
NR_SVA_381	L1MEh_dup1125	390	33089948	33090337	+	6.46275	1.46484e-10	2.28647e-07	1.64576	C20	5	1805	361		HLA-DPB1/HLA-DPA2					29151	27415
NR_SVA_381	L1M5_dup19517	683	33090406	33091088	+	9.56421	5.68568e-21	1.89758e-17	3.36266	C20	5	1805	361		HLA-DPB1/HLA-DPA2					29609	27873
NR_SVA_381	L1P1_dup1177	153	33091224	33091376	+	6.38623	2.38406e-10	3.6283e-07	0.688385	C20	5	1805	361		HLA-DPB1/HLA-DPA2					30427	28691
NR_SVA_381	MIR_dup64277	224	33091381	33091604	+	4.99328	6.76765e-07	0.000584981	0.488472	C20	5	1805	361		HLA-DPB1/HLA-DPA2					30584	28848
