# Supplementary material for: SVA Regulation of Transposable Element Clustered Transcription within the Major Histocompatibility Complex Genomic Class II Region of the Parkinson’s Progression Markers Initiative
Source: Genes (Basel). 2024 Sep 9;15(9):1185. doi: 10.3390/genes15091185 (PMC11431313; doi:10.3390/genes15091185)
Supplement: Supplementary file 1 [file genes-15-01185-s001.zip › TS3. MHC-II SVA RE TX Reg.xlsx]

## Sheet: TS3
Table S3. Expressed TE groups sorted according to TE name, Family and Class, plus SVA effect (beta value) on individual TEs
TEID_TXID	width	Family	Class	chr6 start	chr6 end	strand	cluster	SVA regulator (beta values)				TE RNA regulated by one, two, three or four SVAs				TEID indel in celllines
								380	27	85	381	one SVA_id	two SVAs_id	three SVAs_id	4 SVAs_id	Kulski et al (2021)*
AluJb_dup41631	293	Alu	SINE	32471947	32472239	+	C2		-2.06878			1
AluJb_dup41632	296	Alu	SINE	32506309	32506604	+	C6		4.64432			2
AluJb_dup41633	271	Alu	SINE	32528685	32528955	+	C7	-10.4277	-4.35622	-3.30912	3.20772				1
AluJb_dup41635	293	Alu	SINE	32588176	32588468	+	C10		8.93192			3
AluJb_dup41636	281	Alu	SINE	32654027	32654307	+	C12b	2.34842	3.71372				1
AluJb_dup41647	311	Alu	SINE	33083458	33083768	-	C19			6.13149	-6.50681		98
AluJo_dup23994	291	Alu	SINE	32905518	32905808	+	C16	-0.898242				4
AluJr4_dup7064	279	Alu	SINE	32818504	32818782	+	C14	-1.74941				5
AluSc_dup11906	278	Alu	SINE	32514874	32515151	+	C6	-1.10559	8.46004				2
AluSc_dup11907	312	Alu	SINE	32527219	32527530	+	C7	-0.677909	4.27102				3
AluSc_dup11911	286	Alu	SINE	32810795	32811080	-	C13	-3.03653				6
AluSc8_dup7335	289	Alu	SINE	32474505	32474793	-	C3	1.08679				7
AluSc8_dup7336	295	Alu	SINE	32531212	32531506	-	C7		0.921888			8
AluSc8_dup7338	311	Alu	SINE	32587101	32587411	+	C10	5.31478		19.3577			4
AluSc8_dup7342	299	Alu	SINE	32957421	32957719	+	C17			-3.51651	3.10398		5
AluSg_dup12066	300	Alu	SINE	32490661	32490960	+	C5		0.614045			9
AluSg_dup12067	303	Alu	SINE	32548849	32549151	-	C9	-0.848565				10
AluSg_dup12068	303	Alu	SINE	32550456	32550758	+	C9	-1.95745	-2.32254				6
AluSg_dup12069	278	Alu	SINE	32556549	32556826	+	C10		0.791583			11
AluSg_dup12070	298	Alu	SINE	32653263	32653560	-	C12b	2.25556	6.58784				7
AluSg_dup12071	292	Alu	SINE	32966266	32966557	+	C17			-0.867407		13
AluSp_dup16842	299	Alu	SINE	32504465	32504763	-	C6	-0.340787	2.00852				8
AluSq_dup6049	287	Alu	SINE	32627550	32627836	-	C12a	-0.935337	1.30017				9
AluSq10_dup641	313	Alu	SINE	32516225	32516537	+	C6	-1.79139	9.87501				10
AluSq2_dup19873	310	Alu	SINE	32470849	32471158	+	C2	1.23117				15
AluSq2_dup19874	311	Alu	SINE	32527595	32527905	+	C7	-0.988015	5.67564				11
AluSx_dup36700	307	Alu	SINE	32609031	32609337	+	C10/C11		0.622218			16
AluSx_dup36701	319	Alu	SINE	32654737	32655055	+	C12b	4.29962	6.06331				12
AluSx1_dup35983	272	Alu	SINE	32503513	32503784	+	C6	-0.589651	3.24422				13
AluSx1_dup35985	298	Alu	SINE	32647187	32647484	+	C12b	3.22419	4.05169				14			9_AluSx.SV1
AluSx3_dup10815	324	Alu	SINE	32485554	32485877	+	C5	2.14612				17
AluSx3_dup10817	313	Alu	SINE	32571611	32571923	+	C10		0.94047			18
AluSz_dup32624	299	Alu	SINE	32590869	32591167	+	C10		0.391177			19
AluY_dup35528	311	Alu	SINE	32479723	32480033	+	C4	-3.58276	-3.5914		2.14985			1
AluY_dup35530	272	Alu	SINE	32494421	32494692	-	C6		0.466956			20				2_AluLTR12.DRB5
AluY_dup35531	305	Alu	SINE	32499081	32499385	+	C6		0.932716			21
AluY_dup35532	305	Alu	SINE	32502894	32503198	-	C6		1.09337			22
AluY_dup35536	311	Alu	SINE	32567470	32567780	+	C10			-0.574739	0.460194		15
AluY_dup35538	272	Alu	SINE	32603573	32603844	+	AluDRB1	0.598732	0.54424				16			4_AluDRB1
AluY_dup35540	305	Alu	SINE	32625935	32626239	-	C12a		1.34802			23				6_AluDQA1(.a)
AluY_dup35541	279	Alu	SINE	32629721	32629999	-	C12a		0.777039			24				7_AluDQA1(B)
AluY_dup35542	287	Alu	SINE	32631771	32632057	-	C12a	-0.671923	1.72924				17
AluY_dup35554	301	Alu	SINE	32964562	32964862	+	C17			-1.51709	1.34277		18
AluYa5_dup1489	311	Alu	SINE	32579822	32580132	+	C10	-1.70814	6.61766				19			3_AluLTR12.DRB1
AluYc_dup1618	285	Alu	SINE	32652011	32652295	+	C12b	1.24372	3.19869				20			10_AluHAL1ME
AluYk4_dup351	298	Alu	SINE	32538463	32538760	-	C8		0.940378			25
AluYm1_dup1636	292	Alu	SINE	32650895	32651186	-	C12b	1.12573	3.88715				21
AluYm1_dup1637	303	Alu	SINE	32651303	32651605	+	C12b		3.00236			26
MIRb_dup81175	146	MIR	SINE	32463777	32463922	+	C1	0.748327				27
MIRb_dup81176	171	MIR	SINE	32483582	32483752	-	C4		-0.692426			28
MIRb_dup81177	175	MIR	SINE	32489213	32489387	+	C5		0.229861			29
MIR_dup64251	200	MIR	SINE	32519925	32520124	+	C7	-13.2746		-5.19402	4.92849			2
MIR_dup64253	195	MIR	SINE	32555239	32555433	+	C10	-4.17361	-4.35157	-2.55205	2.2622				2
MIR_dup64255	200	MIR	SINE	32582115	32582314	+	C10		5.86574			30
MIR_dup64256	243	MIR	SINE	32626625	32626867	+	C12a		0.764632			31
MIRb_dup81182	265	MIR	SINE	32633203	32633467	-	C12a	-1.2627	2.02578				22
MIRb_dup81184	114	MIR	SINE	32663614	32663727	+	C12c		9.53097			32
MIRb_dup81185	180	MIR	SINE	32665648	32665827	+	C12c		5.60082			33
MIRb_dup81195	206	MIR	SINE	32825773	32825978	+	C15	-13.0696				34
MIR3_dup31774	109	MIR	SINE	32826692	32826800	+	C15	-8.37635				35
MIR_dup64264	243	MIR	SINE	32828029	32828271	+	C15	-12.8814				36
MIR_dup64269	69	MIR	SINE	32964321	32964389	+	C17			-0.512931	0.416303		23
MIR_dup64270	138	MIR	SINE	32965067	32965204	+	C17			-1.52723	1.41811		24
MIR_dup64274	250	MIR	SINE	33068259	33068508	+	C18			33.3417	-33.9309		25
MIR3_dup31781	89	MIR	SINE	33073108	33073196	+	C18/19			-2.97078	2.5355		26
MIR_dup64277	224	MIR	SINE	33091381	33091604	+	C20			-0.434357	0.488472		27
MER53_dup2064	124	hAT	DNA	32463407	32463530	+	C1	0.73087				37
MER53_dup2065	64	hAT	DNA	32481008	32481071	+	C4	-4.56086	-3.56419				28
MER53_dup2066	66	hAT	DNA	32481064	32481129	+	C4	-0.790953	-1.09913				29
MER53_dup2067	64	hAT	DNA	32524798	32524861	+	C7	-1.32842				38
MER53_dup2068	70	hAT	DNA	32524854	32524923	+	C7	-0.657302	2.57673				30
MER53_dup2070	64	hAT	DNA	32568817	32568880	+	C10	-1.6438	-1.23854				31
MER53_dup2071	69	hAT	DNA	32585002	32585070	+	C10		10.8582			39
Charlie1_dup741	1909	hAT-Charlie	DNA	32905809	32907717	-	C16	-3.65043				40
Charlie14a_dup206	230	hAT-Charlie	DNA	32958869	32959098	+	C17			-4.0757	3.52042		32
Charlie14a_dup207	59	hAT-Charlie	DNA	32959425	32959483	+	C17			-2.02697	1.80892		33
Charlie4a_dup1198	278	hAT-Charlie	DNA	32963274	32963551	+	C17			-2.44307	2.28637		34
Charlie4a_dup1199	103	hAT-Charlie	DNA	32963885	32963987	+	C17			-2.54036	2.22713		35
MER1B_dup2064	341	hAT-Charlie	DNA	32645261	32645601	-	C12b	18.3884	13.6181				36
MER20_dup5742	179	hAT-Charlie	DNA	32567827	32568005	-	C10	-11.3692	-10.8186				37
MER5B_dup8836	68	hAT-Charlie	DNA	32938317	32938384	+	C16/C17	3.05491				41
Arthur1_dup934	169	hAT-Tip100	DNA	32895996	32896164	+	C16	-0.72556				42
MamRep1879_dup533	114	hAT-Tip100	DNA	32623928	32624041	+	C11		0.636425			43
MADE2_dup978	77	TcMar-Mariner	DNA	32472511	32472587	+	C2	-3.35585	-3.84813				38
MADE2_dup978	77	TcMar-Mariner	DNA	32472511	32472587	+	C2
MADE2_dup979	77	TcMar-Mariner	DNA	32529236	32529312	+	C7	-3.3839				44
MADE2_dup979	77	TcMar-Mariner	DNA	32529236	32529312	+	C7			-1.96899	1.93298		39
MER2_dup3447	324	TcMar-Tigger	DNA	32654391	32654714	-	C12b	7.73082	11.2529				40
MER2B_dup565	32	TcMar-Tigger	DNA	32625903	32625934	+	C12a		0.0869771			45
MER2B_dup566	87	TcMar-Tigger	DNA	32626240	32626326	+	C12a	-0.388134	0.56923				41
Tigger13a_dup1183	147	TcMar-Tigger	DNA	32655600	32655746	+	C12b	-2.27073	2.63685				42
Tigger13a_dup1184	99	TcMar-Tigger	DNA	32656816	32656914	+	C12b		23.9105			46
Tigger4_dup577	381	TcMar-Tigger	DNA	32461758	32462138	+	C1	0.775086				47
Tigger4_dup578	275	TcMar-Tigger	DNA	32559439	32559713	+	C10	-12.9117	-11.7434				43
HAL1ME_dup3201	405	L1	LINE	32651606	32652010	+	C12b	4.77608	6.61867				44
HAL1ME_dup3202	173	L1	LINE	32652296	32652468	+	C12b		1.25151			48
HAL1ME_dup3203	268	L1	LINE	32652575	32652842	+	C12b		2.33976			49
HAL1ME_dup3205	122	L1	LINE	32751346	32751467	+	C12/C13	-1.36038	-1.17008				45
L1MDa_dup2280	660	L1	LINE	32484894	32485553	-	C5	5.90315	-2.6926				46
L1MDa_dup2281	399	L1	LINE	32485878	32486276	-	C5	1.20137				50
L1M5_dup19493	968	L1	LINE	32486270	32487237	+	C5	1.68181	-2.57995				47
L1MC2_dup2156	264	L1	LINE	32489700	32489963	-	C5	0.56217				51
L1MC2_dup2157	200	L1	LINE	32490461	32490660	-	C5	0.820165				52
L1MC2_dup2158	324	L1	LINE	32490961	32491284	-	C5		0.646456			53
L1MC2_dup2159	257	L1	LINE	32491846	32492102	-	C5		0.38296			54
L1MD3_dup1718	83	L1	LINE	32493446	32493528	-	C6		0.142065			55
L1MC4a_dup3613	81	L1	LINE	32501016	32501096	-	C6		0.415757			56
L1MD2_dup3514	1799	L1	LINE	32501095	32502893	-	C6	3.25397	5.54451				48
L1MD2_dup3516	194	L1	LINE	32503319	32503512	-	C6	-0.316983	1.57331				49
L1MD2_dup3517	680	L1	LINE	32503785	32504464	-	C6	-1.34253	5.56442				50
L1MD2_dup3396	1545	L1	LINE	32504764	32506308	-	C6	3.95067	8.94925				51
L1MD2_dup3518	420	L1	LINE	32506605	32507024	-	C6	-1.41804	7.43435				52
L1M5_dup19494	377	L1	LINE	32507006	32507382	+	C6	-1.75265	8.77132				53
L1PA6_dup2344	307	L1	LINE	32507397	32507703	-	C6	-2.12547	11.2196				54
L1PA6_dup2345	2581	L1	LINE	32507704	32510284	+	C6	-15.4073	48.2983				55
L1PA5_dup4256	130	L1	LINE	32510442	32510571	+	C6		0.204481			57
L1M5_dup19497	567	L1	LINE	32511148	32511714	-	C6	-2.19502	12.822				56
L1ME3G_dup5954	268	L1	LINE	32512562	32512829	-	C6		8.48593			58
L1ME3G_dup5955	167	L1	LINE	32513386	32513552	-	C6	-1.22104	9.09157				57
L1ME1_dup11324	348	L1	LINE	32513749	32514096	-	C6		5.88932			59
L1PB4_dup2580	138	L1	LINE	32514113	32514250	-	C6		2.13128			60
L1ME1_dup11325	290	L1	LINE	32514334	32514623	-	C6	-1.94674	12.105				58
L1MA8_dup3535	120	L1	LINE	32517198	32517317	-	C6	-1.74778	8.9932				59
L1MC2_dup2162	481	L1	LINE	32536958	32537438	-	C8	3.7025	-1.46744				60
L1MD_dup3074	261	L1	LINE	32539873	32540133	-	C8	1.01906				61
L1M5_dup19498	934	L1	LINE	32546087	32547020	+	C9		-1.33477			62
L1ME1_dup11326	358	L1	LINE	32549502	32549859	-	C9	-0.861425				63
L1ME1_dup11327	299	L1	LINE	32550094	32550392	-	C9		-1.45391			64
L1MA8_dup3536	131	L1	LINE	32552507	32552637	-	C9	-1.45271	-1.40241				61
L1MDa_dup2288	393	L1	LINE	32571924	32572316	-	C10	3.09908				65
L1M5_dup19499	879	L1	LINE	32572451	32573329	+	C10		4.02668			66
L1MEg2_dup283	247	L1	LINE	32574505	32574751	-	C10	6.25427		-1.83197	1.64576			3
L1MA8_dup3537	127	L1	LINE	32578550	32578676	-	C10	15.6103				67
L1M5_dup19503	533	L1	LINE	32619714	32620246	+	C11		0.572227			68
L1M5_dup19504	375	L1	LINE	32620841	32621215	+	C11		1.62084			69
L1PA2_dup1852	106	L1	LINE	32624651	32624756	+	C11		1.13709			70
L1MEc_dup6833	811	L1	LINE	32628340	32629150	-	C12a		1.47693			71
L1PA13_dup3194	340	L1	LINE	32629381	32629720	-	C12a		1.19961			72
L1PA13_dup3195	1227	L1	LINE	32630000	32631226	-	C12a	-2.5941	3.84197				62
L1MC5_dup5276	257	L1	LINE	32646930	32647186	+	C12b	-0.771342	-0.604454				63
L1PA6_dup2346	2584	L1	LINE	32648261	32650844	+	C12b	27.3044	56.9763				64
L1PA6_dup2347	116	L1	LINE	32651187	32651302	+	C12b		0.473563			73
L1MA7_dup2854	431	L1	LINE	32653596	32654026	+	C12b	2.77716	5.22158				65
L1MA7_dup2855	83	L1	LINE	32654308	32654390	+	C12b		1.8783			74
L1MA7_dup2856	22	L1	LINE	32654715	32654736	+	C12b		0.463826			75
L1MA7_dup2857	136	L1	LINE	32655056	32655191	+	C12b		2.15901			76
L1MC5_dup5281	84	L1	LINE	32811081	32811164	+	C13	-0.819096				77
L1MC5_dup5282	910	L1	LINE	32811647	32812556	+	C13	-2.83313				78
L1ME5_dup1213	281	L1	LINE	32815430	32815710	+	C14	-8.82966				79
L1MA6_dup2004	292	L1	LINE	32817933	32818224	+	C14	-2.54447				80
L1ME4b_dup7791	673	L1	LINE	32825036	32825708	+	C15	-27.0108				81
L1MC5_dup5283	962	L1	LINE	32831251	32832212	+	C15	9.931				82
L1MD1_dup2374	317	L1	LINE	32873481	32873797	+	C12/C13		-1.22538			83
L1M4_dup6461	19	L1	LINE	32889395	32889413	-	C16	0.0637808				84
L1ME3Cz_dup4436	388	L1	LINE	32907900	32908287	+	C16	-0.878268				85
L1MA4_dup3680	2033	L1	LINE	32961235	32963267	+	C17			-21.198	19.955		66
L1PA8_dup3003	389	L1	LINE	33063447	33063835	-	C18			0.890504	-0.920952		67
L1ME5_dup1216	334	L1	LINE	33067604	33067937	+	C18			19.9619	-20.0077		68
L1ME3B_dup2911	141	L1	LINE	33089799	33089939	+	C20			-0.734832	0.690884		69
L1M5_dup19517	683	L1	LINE	33090406	33091088	+	C20			-3.276	3.36266		70
L1P1_dup1177	153	L1	LINE	33091224	33091376	+	C20			-0.683886	0.688385		71
L2b_dup35102	96	L2	LINE	32464415	32464510	+	C1	0.593219				86
L2a_dup64982	551	L2	LINE	32471170	32471720	+	C2	-4.32948	-6.84528				72
L2a_dup64983	80	L2	LINE	32482048	32482127	+	C4		-2.70976			87
L2_dup21384	575	L2	LINE	32482345	32482919	+	C4	-8.73588	-10.4798				73
L2a_dup64984	60	L2	LINE	32520634	32520693	+	C7	-7.00426		-2.2619	2.28961			4
L2a_dup64985	93	L2	LINE	32525817	32525909	+	C7	-8.4331		-4.30444	3.78036			5
L2a_dup64986	392	L2	LINE	32526126	32526517	+	C7	-23.752		-8.71457			74
L2a_dup64987	400	L2	LINE	32526819	32527218	+	C7	-4.52806	5.77937				75
L2a_dup64989	517	L2	LINE	32527906	32528422	+	C7	-9.32707	6.93256				99
L2a_dup64990	1085	L2	LINE	32570094	32571178	+	C10	-4.61993	-4.75552		3.66635			6
L2a_dup64991	80	L2	LINE	32585982	32586061	+	C10	-10.0643	11.7084				76
L2a_dup64992	716	L2	LINE	32586374	32587089	+	C10	-55.076				88				34_MER11-DRB1
L2a_dup64993	492	L2	LINE	32587460	32587951	+	C10	-15.7069				89
L2c_dup52812	189	L2	LINE	32641003	32641191	-	C12a	-2.86266	3.11601				77
L2b_dup35105	105	L2	LINE	32909375	32909479	-	C16	-0.682564				90
L2_dup21390	119	L2	LINE	32956451	32956569	+	C17			-3.51511	3.14592		78
L2c_dup52826	401	L2	LINE	32957844	32958244	+	C17			-7.51822	6.98187		79
L2c_dup52827	389	L2	LINE	32959604	32959992	+	C17			-5.93135	5.22541		80
L2c_dup52828	242	L2	LINE	32960042	32960283	+	C17			-3.45943	2.89182		81
L2a_dup65010	66	L2	LINE	33089690	33089755	-	C19			-0.658376	0.68153		82
HERV9-int_dup97	354	ERV1	LTR	32538109	32538462	+	C8		0.561597			91
HERV9N-int_dup89	213	ERV1	LTR	32494131	32494343	+	C6		0.390617			92
HERV9N-int_dup90	2734	ERV1	LTR	32495706	32498439	+	C6		8.28732			93
HERV9N-int_dup91	642	ERV1	LTR	32498439	32499080	+	C6		2.15842			94
HERV9N-int_dup92	430	ERV1	LTR	32499386	32499815	+	C6	-0.269097	1.33407				83
HERV9N-int_dup93	185	ERV1	LTR	32499815	32499999	+	C6		0.320658			95
HERV9N-int_dup94	586	ERV1	LTR	32500001	32500586	+	C6	-0.398137	2.52955				84
LOR1b_dup407	453	ERV1	LTR	32490006	32490458	+	C5	2.12307				96
LOR1b_dup408	450	ERV1	LTR	32492103	32492552	+	C5		0.8465			97
LOR1b_dup409	492	ERV1	LTR	32536462	32536953	+	C8	3.48395				98
LTR12__dup207	428	ERV1	LTR	32500587	32501014	+	C6		3.1745			99
LTR12_dup302	601	ERV1	LTR	32493529	32494129	+	C6		1.34468			100
LTR12C_dup1127	1349	ERV1	LTR	32547139	32548487	-	C9		3.08911			101
LTR12D_dup184	77	ERV1	LTR	32494344	32494420	-	C6		0.131772			102
LTR12D_dup185	1013	ERV1	LTR	32494693	32495705	-	C6		3.09497			103
LTR43_dup116	64	ERV1	LTR	32487793	32487856	+	C5		0.457382			104
LTR43_dup117	469	ERV1	LTR	32488034	32488502	+	C5	2.74507				105
MER51A_dup283	265	ERV1	LTR	32491285	32491549	+	C5		0.881252			106
MER51A_dup285	72	ERV1	LTR	32642386	32642457	-	C12a	-2.62156	13.708				85
MER52D_dup259	271	ERV1	LTR	32484596	32484866	+	C5	4.02582	-1.62863				86
MER66B_dup418	492	ERV1	LTR	32621488	32621979	-	C11		1.5443			107				5_AluMER66
MER90a_dup421	128	ERV1	LTR	32634950	32635077	-	C12a	-0.378419	0.589074				87
MER90a_dup422	466	ERV1	LTR	32635466	32635931	-	C12a	-1.72286	1.83795				88
HERVK3-int_dup96	1836	ERVK	LTR	32475495	32477330	-	C3	6.932				108
HERVK3-int_dup97	1513	ERVK	LTR	32477631	32479143	-	C3	3.74423				109
HERVK3-int_dup98	3210	ERVK	LTR	32560088	32563297	-	C10		2.29317			110
LTR14_dup32	556	ERVK	LTR	32512830	32513385	+	C6	-3.96213	20.6108				89			30_LTR14-DRB1
LTR3_dup21	421	ERVK	LTR	32479178	32479598	-	C3	0.543445				111
LTR3_dup23	421	ERVK	LTR	32566925	32567345	-	C10	-0.669212				112
MER11C_dup315	1069	ERVK	LTR	32655747	32656815	-	C12b		68.6959			113				37_MER11-DQB1
MER3_dup3886	157	ERVK	LTR	32966558	32966714	+	C17			-1.21804	1.14196		90
LTR16A_dup1653	318	ERVL	LTR	32652876	32653193	-	C12b	-3.68071	2.96837				91			36_LTR16-DQA1/DQB1
LTR42_dup100	126	ERVL	LTR	32816470	32816595	+	C14	-5.93689				114
LTR42_dup99	482	ERVL	LTR	32811165	32811646	+	C13	-3.43768				115				43_LTR42-DOB
MLT1A0_dup7974	150	ERVL-MaLR	LTR	32818345	32818494	+	C14	-1.13321				116
MLT1A0_dup7975	62	ERVL-MaLR	LTR	32818808	32818869	+	C14	-0.398829				117
MLT1A0_dup7976	129	ERVL-MaLR	LTR	32819152	32819280	+	C14	-2.68447				118
MLT1I_dup4103	228	ERVL-MaLR	LTR	33089392	33089619	-	C19			-5.25601	5.61788		92
MLT1K_dup6654	43	ERVL-MaLR	LTR	32658971	32659013	+	C12b		25.447			119
MLT1L_dup4493	365	ERVL-MaLR	LTR	32515853	32516217	+	C6		13.2899			120
MLT1L_dup4494	268	ERVL-MaLR	LTR	32551513	32551780	+	C9	-3.89889	-5.54741				93
MLT1L_dup4494	268	ERVL-MaLR	LTR	32551513	32551780	+	C9			-2.35865	2.08629		94
MLT1L_dup4495	361	ERVL-MaLR	LTR	32577535	32577895	+	C10	13.8559				121
MLT2C1_dup945	383	ERVL-MaLR	LTR	32635078	32635460	-	C12a	-0.749319				122
MLT2C1_dup945	383	ERVL-MaLR	LTR	32635078	32635460	-	C12a		0.77934			123
MSTA_dup7142	89	ERVL-MaLR	LTR	32487343	32487431	+	C5		0.107738			124
MSTB_dup2975	407	ERVL-MaLR	LTR	32510692	32511098	+	C6	-4.03398	13.9056				95
MSTB_dup2976	116	ERVL-MaLR	LTR	32547023	32547138	+	C9		0.0757607			125
MSTB_dup2978	415	ERVL-MaLR	LTR	32573330	32573744	+	C10		2.13199			126
MSTB1_dup1645	408	ERVL-MaLR	LTR	33067196	33067603	+	C18			7.98565	-8.36204		96
MSTD_dup2998	204	ERVL-MaLR	LTR	32964863	32965066	+	C17			-1.4738	1.27214		97
THE1A_dup1675	351	ERVL-MaLR	LTR	32674010	32674360	+	C12c		0.676283			127
THE1B_dup8236	365	ERVL-MaLR	LTR	32462764	32463128	+	C1	1.15647				128
LTR5_Hs_dup227	958			32657126	32658083	-	C12b		138.264			129				38_LTR5.DQB1
SVA_B_dup264	1467		Retroposon	32531533	32532999	+	C7		4.08941			130				23_SVA-DRB5
HLA-DPA1	7274			33073502	33080775	-	HLA-DPA1			-10.3479	9.63766	128	99	6	2	235	TOTAL NO.
HLA-DPB1	13707			33075990	33089696	+	HLA-DPB1			-38.1596	38.0881
HLA-DQA1	9353			32628179	32637531	+	HLA-DQA1	-16.7255	24.0713			0.54	0.42	0.03	0.01		% TOTAL
HLA-DQA1	9632			32637431	32647062	+	HLA-DQA1	57.3558	49.0014			54% of TEs regulated by one SVA, 4% by two SVA, 3% by three SVA and 1% by one SVA.
HLA-DQA2	5808			32741391	32747198	+	HLA-DQA2	-156.714	-142.789			*Corresponding TE indels (15 of 44) with different IDs in HLA-homozygous cell lines and haplotypes:
HLA-DQB1-AS1	850			32659880	32660729	+	HLA-DQB1-AS1	-153.853	527.516			Kulski et al (2021) Frontiers in Genetics, Volume 12, Article 665899
HLA-DRB5	12935			32517353	32530287	-	HLA-DRB5	-637.508	2957.88
HLA-DRB6	7290			32552713	32560002	-	HLA-DRB6	-2.97297	-3.38868
TAP2-HLA-DOB readthrough	25056			32813767	32838822	-	TAP2-HLA-DOB readthrough	-8.07355
								SVA_380	SVA_27	SVA_85	SVA_381
TE WIDTH stats:	n, 236							n, 129	n, 146	n, 39	n, 38
	av, 392							44 up	119 up	6 up	33 up
	min, 19							85 down	27 down	33 down	5 down
	max, 3210	HERVK3-int_dup98
Strand bias:	(+)	(-)	total ((+)+(-)	% (+)
Alu	33	15	48	69
MIR	16	2	18	89
MER53 (hAT)	7	0	7	100
hAT-Charlie	5	3	8	63
MADE2	4	0	4	100
hAt-Tip100	2	0	2	100
TcMar-Tigger	6	1	7	86
ERV1	16	7	23	70
ERVK	2	6	8	25
ERVL	2	1	3	67
ERVL-MaLR	16	3	19	84
L1	33	34	67	49
L2	17	3	20	85
Total	n, 159	n, 75	n, 234	68
(+) DNA strand: telomeric to centromeric orientation
(-) DNA strand: centromeric to telomeric orientation
