# Supplementary material for: SVA Regulation of Transposable Element Clustered Transcription within the Major Histocompatibility Complex Genomic Class II Region of the Parkinson’s Progression Markers Initiative
Source: Genes (Basel). 2024 Sep 9;15(9):1185. doi: 10.3390/genes15091185 (PMC11431313; doi:10.3390/genes15091185)
Supplement: Supplementary file 1 [file genes-15-01185-s001.zip › TS4. RE cluster + DNase marker.xlsx]

## Sheet: TS4
Table S4. Association between expressed TE clusters and ENCODE DNA hypersensitivity sites and candidate cis regulatory elements (cCRE) mapped with the ENCODE tracks on 'full' setting using the UCSC browser with genome reference GRCh38/hg38 at https://genome.ucsc.edu
Regulatory	Cluster	number	No. TE in	% of Ref	Cluster genomic location		Gene within	Cluster	Dnase	ENCODE regulation at UCSC browser						ENCODE full track					Max
SVA		expessed	genome	RE	chr6:		cluster	width	hypersensitvity							cCRE ID number			size	score	Dnase	cCRE types and
		TE in	reference	expressed	start	end		bp	cluster ID number	chr6 position		score	size	TE sequence	strand		chr6 position				Z-score	H3K4me3
		cluster							at UCSC browser												dels
NR_SVA_380	C1	5	6	83.3333	32461758	32464510	DRB9	2,753	20	chr6:32462621-32462930			310	THE1B	plus	EH38E2459987	chr6:32462637-32462985		349	421	4.21
chr6:32546835	C2	3	4	75	32470849	32472587	DRB9	1739						L2	plus	EH38E2459988	chr6:32471600-32471869		270	187	1.87	DNase-H3K4me3
	C3	4	6	66.6667	32474505	32479598		5,094						HERVK3-int	neg	EH38E2459993	chr6:32475953-32476115		163	195	1.952	dELS,CTCF-bound
														HERVK3-int	neg	EH38E2459995	chr6:32477899-32478090		192	257	2.57	CTCF-only,CTCF-bound
	C4	4	6	66.6667	32479723	32482919		3197						L2	plus	EH38E2459996	chr6:32482162-32482417		256	187	1.87	DNase-H3K4me3
	C5	9	15	60	32484596	32490660		6,065	ND							ND
	C6	20	36	55.5556	32499386	32517317		17932	2	chr6:32501081-32501330		212	250	L1MD2	neg
									1	chr6:32513061-32513210		504	150	LTR14	pos
	C7	12	19	63.1579	32519925	32529312	DRB5	9388	14	chr6:32521821-32522050		268	230			EH38E2460001	chr6:32521766-32522113		348	363	3.6	dELS,CTCF-bound
														L2	neg	EH38E2460002	chr6:32522332-32522652		321	209	2.1	dELS
														l2	plus	EH38E2460004	chr6:32526078-32526287		210	229	2.29	DNase-H3K4me3
	C8	3	9	33.3333	32536462	32540133		3672	ND							ND
	C9	5	12	41.6667	32548849	32552637	…/DRB6	3,789	8	chr6:32551361-32551770		579	410	LTR12	neg	RNU1-61P	chr6:32549940-32550090		151		RNA, U1 small nuclear 61, pseudogene
	C10	15	47	31.9149	32555239	32587951	DRB6/DRB1	32713	10, 3, 4, 4, 11							14 x EH + dELS
	C12a	12	29	41.3793	32626240	32642457	inter/HLA-DQA1	16218	51, 4, 10, 5, 16, 4, 5							17 x EH + dELS
									16	chr6:32637241-32637450		1000	210			EH38E2460081	chr6:32637162-32637505		344	487	4.878	PLS promoter like sequence
	C12b	14	28	50	32645261	32655746	DQA1/DQB1	10486	ND							ND
	C13	5	5	100	32810795	32812556		1762	ND							ND
	C14	7	9	77.7778	32815430	32819280	DOB	3851	35	chr6:32815141-32815450		761	310	L2ME3	pos	4 x EH + dELS
									5	chr6:32816101-32816270		584	170			2 x PLS
									9	chr6:32816781-32816970		1000	190
									50	chr6:32817001-32817210		936	210
	C15	5	10	50	32825036	32832212	TAP2	7177	88	chr6:32825981-32826230		636	250	AmnSINE2, family tRNA-Deu	pos	EH38E2460159	chr6:32825962-32826311		350	422	4.22	dELS,CTCF-bound
														MIR3	pos	EH38E2460160	chr6:32826462-32826702		241	184	1.84	dELS,CTCF-bound
	C16	6	36	16.6667	32889395	32909479	HLA-Z	20085	42, 94, 2, 6, 50							6 x EH + dELS	enhancer rich region
R_SVA_27	C2	3	3	100	32471170	32472587	DRB9	1418								EH38E2459988	chr6:32,471,600-32,471,869		270	187	1.87	DNase-H3K4me3
chr6:32594194	C4	6	8	75	32479723	32483752		4030								EH38E2459996	chr6:32482162-32482417		256	187	1.87	DNase-H3K4me3
32596780																EH38E2459997	chr6:32482970-32483232		263	197	1.9777	dELS
	C5	11	19	57.8947	32484596	32492552		7957
	C6	40	42	95.2381	32493446	32517317		23872	2	chr6:32501081-32501330		212	250	L1MD2	neg
									1	chr6:32513061-32513210		504	150	LTR14	pos
	C7	8	16	50	32524854	32532999	DRB5	8146	25	chr6:32530101-32530470		936	376	SVA nearby		EH38E2460005	chr6:32530031-32530380		350	422	4.22	PLS promoter like sequence
																EH38E2460004	chr6:32526078-32526287		229	210	2.29	DNase-H3K4me3
														AluSc8	neg	EH38E2460006	chr6:32531145-32531378		234	203	2.038	pELS
	C8	3	5	60	32536958	32538760		1803	ND							ND
	C9	7	14	50	32546087	32552637	…/DRB6	6551	8	chr6:32551361-32551770		579	410	LTR12	neg	EH38E2460008	chr6:32547315-32547528		214	240	2.408	CTCF-only,CTCF-bound
	C10	17	41	41.4634	32555239	32591167	DRB6/DRB1	35929	10, 3, 4, 4, 11, 4, 45							18 x EH + dELS +PLS
	C11	5	7	71.4286	32619714	32624756	DRB1/DQA1	5043	55, 39, 12							6 x EH + dELS
	C12a	15	21	71.4286	32625903	32635931	DRB1/DQA1	10029	51, 4, 10							8 x EH + dELS
	C12b	27	34	79.4118	32641003	32659013	DQA1/-	18011	5	chr6:32641881-32642110		260	230	intron2/exon3		EH38E2460087	chr6:32641191-32641432		242	225	2.259	dELS,CTCF-bound
																EH38E2460088	chr6:32641916-32642126		211	319	3.196	DNase-H3K4me3
																EH38E2460090	chr6:32642783-32643044		262	221	2.217	DNase-H3K4me3,CTCF-bound
	C12c	3	15	20	32663614	32674360	DQB1	10747	10,8,54,1,49							11 x EH + dELS +PLS
R_SVA_85	C7	7	17	41.1765	32519925	32529312	DRB5	9,388	14	chr6:32521821-32522050		268	230			EH38E2460001	chr6:32521766-32522113		348	363	3.63	dELS,CTCF-bound
														L2	neg	EH38E2460002	chr6:32522332-32522652		321	209	2.1	dELS
														L2	pos	EH38E2460004	chr6:32526078-32526287		210	229	2.29	DNase-H3K4me3
chr6:33058946	C9	2	4	50	32551513	32555433	DRB6	3921	8, 4, 3, 1							EH38E2460009	chr6:32553544-32553830		287	250	2.502	dELS
33060797	C10	1	1	100	32567470	32567780	DRB6/DRB1	311						AluY	pos
	C17	16	28	57.1429	32956451	32966714	DMA/BRD	10264	11	chr6:32962481-32962750		367	270	L1MA4	pos	EH38E2460257	chr6:32962472-32962816		345	339	3.399	dELS
									9	chr6:32964841-32965050		1000	210	AluY/MSTD	pos
	C18	4	8	50	33063447	33068508	DPA1 (exon5 or exon 6)	5062	ND							ND
	C19	3	5	60	33083458	33089755	DPB1	6298	1, 7, 13					AluJb	neg	3 x EH + dELS
	C20	5	5	100	33089799	33091604	…/DPB2	1806						L1E3B	pos	EH38E2460373	chr6:33089707-33089954		248	165	1.655	dELS
NR_SVA_381	C4	1	1	100	32479723	32480033	DRB6/DRB1	311						AluY	pos
chr6:33062533	C7	5	16	31.25	32519925	32529312	DRB5	9388	14	chr6:32521821-32522050		268	230			EH38E2460001	chr6:32521766-32522113		348	363	3.63	dELS,CTCF-bound
														L2	neg	EH38E2460002	chr6:32522332-32522652		321	209	2.1	dELS
														L2	pos	EH38E2460004	chr6:32526078-32526287		210	229	2.29	DNase-H3K4me3
	C9	1	1	100	32551513	32551780	…/DRB6	268	8	chr6:32551361-32551770		579	410	MLT1L	pos
	C10	3	13	23.0769	32555239	32571178	DRB6/…	15940	10, 3, 4, 4							6 x EH + dELS +PLS
	C17	15	28	53.5714	32956451	32966714	DMA/BRD2	10264	11	chr6:32962481-32962750		367	270	L1MA4	pos	EH38E2460256	chr6:32956512-32956788		277	318	3.18	dELS
									9	chr6:32964841-32965050		1000	210	AluY/MSTD	pos	EH38E2460257	chr6:32962472-32962816		345	339	3.399	dELS
	C18	4	8	50	33063447	33068508	DPA1 (exon5 or exon 6)	5062	ND							ND
	C19	3	5	60	33083458	33089755	DPB1	6298	1, 7, 13					AluJb	neg	3 x EH + dELS
	C20	5	5	100	33089799	33091604	…/DPB2	1806						L1E3B	pos	EH38E2460373	chr6:33089707-33089954		248	165	1.655	dELS
									total number is 71			score	size			total number is 132
https://genome.ucsc.edu
CTCF = transcriptional activator, a repressor or an insulator protein, blocking the communication between enhancers and promoters.
dELS=distalEnhancer like sequence
cCRE=candidate
PLS=promoter like sequence
EH=enhancer without code number attached
ND=not detected or absent
